# Supplementary material for: Genetic diversity of thrips populations on Allium species around the world
Source: PLoS One. 2023 Aug 17;18(8):e0289984. doi: 10.1371/journal.pone.0289984 (PMC10434924; doi:10.1371/journal.pone.0289984)
Supplement: S1 Table — In the last two columns the total sites and coverage of the NCBI accessions are depicted in comparison with the haplotypes found in our study after all sequences aligned and trimmed before and after position 1 and 434 respectively of the fragment amplified in our study. (XLSX) [file pone.0289984.s003.xlsx]

## Sheet: S1_Table
Accession number	Voucher or haplotype identification	Country: Locations	Geographical coordinates	Collection date or submission	Collected by	Identified by	Host plant	Reported reproductive type	Reference source	434 nucleotides fragment
AM931998.1	Specimen_voucher: CSL T39.	United Kingdom:Dundee.	Lat_lon: 56.28 N 2.58 W.	Collection_date: 26-Feb-2004.	D.W. Collins.	D.W. Collins.	Unknown		NCBI and Mol Ecol Resour 10 (1), 51-59 (2010) DOI: 10.1111/j.1755-0998.2009.02723.x	C	C	C	T	C	G	A	T	T	A	A	A	T	A	A	T	A	T	A	A	G	A	T	T	C	T	G	A	C	T	T	T	T	A	C	C	C	C	C	T
AM932006.1	Specimen_voucher: CSL T97.	Bosnia and Herzegovina:Neum	Lat_lon: 42.55 N 17.37 E	Collection_date: 07-Oct-2004.	D.W. Collins.	D.W. Collins.	Dittrichia viscosa		NCBI and Mol Ecol Resour 10 (1), 51-59 (2010) DOI: 10.1111/j.1755-0998.2009.02723.x	C	C	C	T	C	G	A	T	T	A	A	A	T	A	A	T	A	T	A	A	G	A	T	T	C	T	G	A	C	T	T	T	T	A	C	C	C	C	C	T
AM932007.1	Specimen_voucher: CSL T99.	Bosnia and Herzegovina:Neum	Lat_lon: 42.55 N 17.37 E	Collection_date: 07-Oct-2004.	D.W. Collins.	D.W. Collins.	Dittrichia viscosa		NCBI and Mol Ecol Resour 10 (1), 51-59 (2010) DOI: 10.1111/j.1755-0998.2009.02723.x	C	C	C	T	C	G	A	T	T	A	A	A	T	A	A	A	A	T	A	A	G	A	T	T	G	T	G	A	C	T	T	T	T	A	C	C	C	C	C	T
AM932008.1	Specimen_voucher: CSL T100	United Kingdom:Hampshire, Exton	Lat_lon: 50.59 N 1.07 W	Collection_date: 27-Aug-2003	D.W. Collins.	D.W. Collins.	Urtica dioica		NCBI and Mol Ecol Resour 10 (1), 51-59 (2010) DOI: 10.1111/j.1755-0998.2009.02723.x	C	C	C	T	C	G	A	T	T	A	A	A	T	A	A	T	A	T	A	A	G	A	T	T	C	T	G	A	C	T	T	T	T	A	C	C	C	C	C	T
AM932012.1	Specimen_voucher: CSL T121	Bosnia and Herzegovina:Neum	Lat_lon: 42.55 N 17.37 E	Collection_date: 07-Oct-2004	D.W. Collins.	D.W. Collins.	Dittrichia viscosa		NCBI and Mol Ecol Resour 10 (1), 51-59 (2010) DOI: 10.1111/j.1755-0998.2009.02723.x	C	C	C	T	C	G	A	T	T	A	A	A	T	A	A	T	A	T	A	A	G	A	T	T	C	T	G	A	C	T	T	T	T	A	C	C	C	C	C	T
AM932014.1	Specimen_voucher: CSL T123	Bosnia and Herzegovina:Neum	Lat_lon: 42.55 N 17.37 E	Collection_date: 07-Oct-2004	D.W. Collins.	D.W. Collins.	Dittrichia viscosa		NCBI and Mol Ecol Resour 10 (1), 51-59 (2010) DOI: 10.1111/j.1755-0998.2009.02723.x	C	C	C	T	C	G	A	T	T	A	A	A	T	A	A	A	A	T	A	A	G	A	T	T	G	T	G	A	C	T	T	T	T	A	C	C	C	C	C	T
AM932015.1	Specimen_voucher: CSL T124	Bosnia and Herzegovina:Neum	Lat_lon: 42.55 N 17.37 E	Collection_date: 07-Oct-2004	D.W. Collins.	D.W. Collins.	Dittrichia viscosa		NCBI and Mol Ecol Resour 10 (1), 51-59 (2010) DOI: 10.1111/j.1755-0998.2009.02723.x	C	C	C	T	C	G	A	T	T	A	A	A	T	A	A	A	A	T	A	A	G	A	T	T	G	T	G	A	C	T	T	T	T	A	C	C	C	C	C	T
AM932019.1	Specimen_voucher: CSL T160.	Ex. Netherlands: Weigers Culture	Unknown	Collection_date: 11-Oct-2004.	D.W. Collins.	D.W. Collins.	Unknown		NCBI and Mol Ecol Resour 10 (1), 51-59 (2010) DOI: 10.1111/j.1755-0998.2009.02723.x	C	C	C	T	C	G	A	T	T	A	A	A	T	A	A	T	A	T	A	A	G	A	T	T	C	T	G	A	C	T	T	T	T	A	C	C	C	C	C	T
AM932020.1	Specimen_voucher: CSL T162.	Ex. Netherlands: Weigers Culture	Unknown	Collection_date: 11-Oct-2004.	D.W. Collins.	D.W. Collins.	Unknown		NCBI and Mol Ecol Resour 10 (1), 51-59 (2010) DOI: 10.1111/j.1755-0998.2009.02723.x	C	C	C	T	C	G	A	T	T	A	A	A	T	A	A	A	A	T	A	A	G	A	T	T	G	T	G	A	C	T	T	T	T	A	C	C	C	C	C	T
AM932043.1	Specimen_voucher: CSL T223.	United Kingdom:Humberside, Howden.	Lat_lon: 53.44 N 0.51 E.	Collection_date: 12-Aug-2005.	D.W. Collins.	D.W. Collins.	Cucumis sativis		NCBI and Mol Ecol Resour 10 (1), 51-59 (2010) DOI: 10.1111/j.1755-0998.2009.02723.x	C	C	C	T	C	G	A	T	T	A	A	A	T	A	A	T	A	T	A	A	G	A	T	T	C	T	G	A	C	T	T	T	T	A	C	C	C	C	C	T
AY196831.1	Haplotype: L1.	Switzerland: Murten and Trungen		Submitted 13-Dec-2002			Isolation_source: leek.	Belong to group L2: Thelytokous	NCBI and Heredity 93 (4), 364-370 (2004) DOI: 10.1038/sj.hdy.6800512		C	C	T	C	G	A	T	T	A	A	A	T	A	A	T	A	T	A	A	G	A	T	T	C	T	G	A	C	T	T	T	T	A	C	C	C	C	C	T
AY196832.1	Haplotype: L2.	Switzerland: Biel and Zurich		Submitted 13-Dec-2002			Isolation_source: leek	Belong to group L2: Thelytokous	NCBI and Heredity 93 (4), 364-370 (2004) DOI: 10.1038/sj.hdy.6800513		C	C	T	C	G	A	T	T	A	A	A	T	A	A	T	A	T	A	A	G	A	T	T	C	T	G	A	C	T	T	T	T	A	C	C	C	C	C	T
AY196833.1	Haplotype: L3.	Switzerland: Zurich		Submitted 13-Dec-2002			Isolation_source: leek	Belong to group L2: Thelytokous	NCBI and Heredity 93 (4), 364-370 (2004) DOI: 10.1038/sj.hdy.6800514		C	C	T	C	G	A	T	T	A	A	A	T	A	A	T	A	T	A	A	G	A	T	T	C	T	G	A	C	T	T	T	T	A	C	C	C	C	C	T
AY196834.1	Haplotype: L4.	Switzerland: Rutihof and Wadenswil		Submitted 13-Dec-2002			Isolation_source: leek	Belong to group L2: Thelytokous	NCBI and Heredity 93 (4), 364-370 (2004) DOI: 10.1038/sj.hdy.6800515		C	C	T	C	G	A	T	T	A	A	A	T	A	A	T	A	T	A	A	G	A	T	T	C	T	G	A	C	T	T	T	T	A	C	C	C	C	C	T
AY196835.1	Haplotype: L5.	Greece: Florina. Bulgaria		Submitted 13-Dec-2002			Isolation_source: leek	Belong to group L2: Thelytokous	NCBI and Heredity 93 (4), 364-370 (2004) DOI: 10.1038/sj.hdy.6800516		C	C	T	C	G	A	T	T	A	A	A	T	A	A	T	A	T	A	A	G	A	T	T	C	T	G	A	C	T	T	T	T	A	C	C	C	C	C	T
AY196836.1	Haplotype: L6.	Switzerland: Rutihof and Wadenswil		Submitted 13-Dec-2002			Isolation_source: leek	Belong to group L2: Thelytokous	NCBI and Heredity 93 (4), 364-370 (2004) DOI: 10.1038/sj.hdy.6800517		C	C	T	C	G	A	T	T	A	A	A	T	A	A	T	A	T	A	A	G	A	T	T	C	T	G	A	C	T	T	T	T	A	C	C	C	C	C	T
AY196837.1	Haplotype: L7.	Greece: Ionia		Submitted 13-Dec-2002			Isolation_source: leek		NCBI and Heredity 93 (4), 364-370 (2004) DOI: 10.1038/sj.hdy.6800518		C	C	T	C	G	A	T	T	A	A	A	T	A	A	T	A	T	A	A	G	A	T	T	C	T	G	A	C	T	T	T	T	A	C	C	C	C	C	T
AY196838.1	Haplotype: L8.	Greece: Karditsa and Velkio		Submitted 13-Dec-2002			Isolation_source: leek		NCBI and Heredity 93 (4), 364-370 (2004) DOI: 10.1038/sj.hdy.6800519		C	C	A	C	G	A	T	T	A	A	A	T	A	A	T	A	T	A	A	G	A	T	T	C	T	G	A	C	T	T	T	T	A	C	C	G	C	C	T
AY196839.1	Haplotype: L9.	Greece: Ionia, Volos, Velkio and Xanthi		Submitted 13-Dec-2002			Isolation_source: leek		NCBI and Heredity 93 (4), 364-370 (2004) DOI: 10.1038/sj.hdy.6800520		C	C	T	C	G	A	T	T	A	A	A	T	A	A	T	A	T	A	A	G	A	T	T	C	T	G	A	C	T	T	T	T	A	C	C	G	C	C	T
AY196840.1	Haplotype: L10	Greece: Florina		Submitted 13-Dec-2002			Isolation_source: leek	Belong to group L1: Arrhenotokous	NCBI and Heredity 93 (4), 364-370 (2004) DOI: 10.1038/sj.hdy.6800521		C	C	T	C	G	A	T	T	A	A	A	T	A	A	T	A	T	A	A	G	A	T	T	C	T	G	A	C	T	T	T	T	A	C	C	C	C	C	T
AY196841.1	Haplotype: L11	Greece: Ionia		Submitted 13-Dec-2002			Isolation_source: leek	Belong to group L1: Arrhenotokous	NCBI and Heredity 93 (4), 364-370 (2004) DOI: 10.1038/sj.hdy.6800522		C	C	A	C	G	A	T	T	A	A	A	T	A	A	T	A	T	A	A	G	A	T	T	C	T	G	A	C	T	T	T	T	A	C	C	C	C	C	T
AY196842.1	Haplotype: L12	Greece: Arethoussa, Karditsa and Volos		Submitted 13-Dec-2002			Isolation_source: leek	Belong to group L1: Arrhenotokous	NCBI and Heredity 93 (4), 364-370 (2004) DOI: 10.1038/sj.hdy.6800523		C	C	T	C	G	A	T	T	A	A	A	T	A	A	T	A	T	A	A	G	A	T	T	C	T	G	A	C	T	T	T	T	A	C	C	C	C	C	T
AY196843.1	Haplotype: L13	Unknown		Submitted 13-Dec-2002			Isolation_source: leek	Belong to group L1: Arrhenotokous	NCBI and Heredity 93 (4), 364-370 (2004) DOI: 10.1038/sj.hdy.6800512		C	C	T	C	G	A	T	T	A	A	A	T	A	A	T	A	T	A	A	G	A	T	T	C	T	G	A	C	T	T	T	T	A	C	C	C	C	C	T
AY196844.1	Haplotype: L14	Unknown		Submitted 13-Dec-2002			Isolation_source: leek	Belong to group L1: Arrhenotokous	NCBI and Heredity 93 (4), 364-370 (2004) DOI: 10.1038/sj.hdy.6800512		C	C	T	C	G	A	T	T	A	A	A	T	A	A	T	A	T	A	A	G	A	T	T	C	T	G	A	C	T	T	T	T	A	C	C	C	C	C	T
AY196845.1	Haplotype: T1.	Greece: Arethoussa, Doumbia, Gorgopi, Pella and Velkio		Submitted 13-Dec-2002			Isolation_source: tobacco		NCBI and Heredity 93 (4), 364-370 (2004) DOI: 10.1038/sj.hdy.6800513		C	C	C	C	G	A	T	T	A	A	A	T	A	A	T	A	T	A	A	G	A	T	T	C	T	G	A	C	T	A	T	T	A	C	C	T	C	C	A
AY196846.1	Haplotype: T2.	Greece: Doumbia and Pella		Submitted 13-Dec-2002			Isolation_source: tobacco		NCBI and Heredity 93 (4), 364-370 (2004) DOI: 10.1038/sj.hdy.6800514		C	C	C	C	G	A	T	T	A	A	A	T	A	A	T	A	T	A	A	G	A	T	T	C	T	G	A	C	T	A	T	T	A	C	C	C	C	C	A
AY196847.1	Haplotype: T3.	Greece: Arethoussa and Doumbia		Submitted 13-Dec-2002			Isolation_source: tobacco		NCBI and Heredity 93 (4), 364-370 (2004) DOI: 10.1038/sj.hdy.6800515		C	C	C	C	G	A	T	T	A	A	A	T	A	A	T	A	T	A	A	G	A	T	T	C	T	G	A	C	T	A	T	T	A	C	C	T	C	C	A
AY196848.1	Haplotype: T4.	Greece: Arethoussa		Submitted 13-Dec-2002			Isolation_source: tobacco		NCBI and Heredity 93 (4), 364-370 (2004) DOI: 10.1038/sj.hdy.6800516		C	C	C	C	G	A	T	T	A	A	A	T	A	A	T	A	T	A	A	G	A	T	T	C	T	G	A	C	T	A	T	T	A	C	C	T	C	C	A
AY196849.1	Haplotype: T5.	Greece: Arethoussa		Submitted 13-Dec-2002			Isolation_source: tobacco		NCBI and Heredity 93 (4), 364-370 (2004) DOI: 10.1038/sj.hdy.6800517		C	C	C	C	G	A	T	T	A	A	A	T	A	A	T	A	T	A	A	G	A	T	T	C	T	G	A	C	T	A	T	T	A	C	C	T	C	C	A
FN546148.1	Isolate: ENTOBAR0583 (FERA).	Israel.		Submitted 09-Jul-2009		Dom Collins.			NCBI	C	C	C	T	C	G	A	T	T	A	A	A	T	A	A	T	A	T	A	A	G	A	T	T	C	T	G	A	C	T	T	T	T	A	C	C	C	C	C	T
FN546149.1	Isolate: ENTOBAR0584 (FERA).	Israel.		Submitted 09-Jul-2009		Dom Collins.			NCBI	C	C	C	T	C	G	A	T	T	A	A	A	T	A	A	T	A	T	A	A	G	A	T	T	C	T	G	A	C	T	T	T	T	A	C	C	C	C	C	T
FN546150.1	Isolate: ENTOBAR0585 (FERA).	Israel.		Submitted 09-Jul-2009		Dom Collins			NCBI	C	C	C	T	C	G	A	T	T	A	A	A	T	A	A	T	A	T	A	A	G	A	T	T	C	T	G	A	C	T	T	T	T	A	C	C	C	C	C	T
FN546151.1	Isolate: ENTOBAR0522 (FERA).	United Kingdom.		Submitted 09-Jul-2009		Dom Collins.			NCBI	C	C	C	T	C	G	A	T	T	A	A	A	T	A	A	T	A	T	A	A	G	A	T	T	C	T	G	A	C	T	T	T	T	A	C	C	C	C	C	T
FN546152.1	Isolate: ENTOBAR0524 (FERA).	United Kingdom.		Submitted 09-Jul-2009		Dom Collins.			NCBI	C	C	C	T	C	G	A	T	T	A	A	A	T	A	A	T	A	T	A	A	G	A	T	T	C	T	G	A	C	T	T	T	T	A	C	C	C	C	C	T
FN546153.1	Isolate: ENTOBAR0596 (FERA).	United Kingdom.		Submitted 09-Jul-2009		Dom Collins.			NCBI	C	C	C	T	C	G	A	T	T	A	A	A	T	A	A	T	A	T	A	A	G	A	T	T	C	T	G	A	C	T	T	T	T	A	C	C	C	C	C	T
FN546154.1	Isolate: ENTOBAR0325 (FERA).	United Kingdom.		Submitted 09-Jul-2009		Dom Collins.			NCBI	C	C	C	T	C	G	A	T	T	A	A	A	T	A	A	T	A	T	A	A	G	A	T	T	C	T	G	A	C	T	T	T	T	A	C	C	C	C	C	T
FN546155.1	Isolate: ENTOBAR0413 (FERA).	United Kingdom.		Submitted 09-Jul-2009		Dom Collins.			NCBI	C	C	C	T	C	G	A	T	T	A	A	A	T	A	A	T	A	T	A	A	G	A	T	T	C	T	G	A	C	T	T	T	T	A	C	C	C	C	C	T
FN546156.1	Isolate: ENTOBAR0398 (FERA).	Bosnia and Herzegovina.		Submitted 09-Jul-2009		Dom Collins.			NCBI	C	C	C	T	C	G	A	T	T	A	A	A	T	A	A	T	A	T	A	A	G	A	T	T	C	T	G	A	C	T	T	T	T	A	C	C	C	C	C	T
FN546157.1	Isolate: ENTOBAR0419 (FERA).	Bosnia and Herzegovina.		Submitted 09-Jul-2009		Dom Collins.			NCBI	C	C	C	T	C	G	A	T	T	A	A	A	T	A	A	T	A	T	A	A	G	A	T	T	C	T	G	A	C	T	T	T	T	A	C	C	C	C	C	T
FN546158.1	Isolate: ENTOBAR0461 (FERA).	United Kingdom.		Submitted 09-Jul-2009		Dom Collins.			NCBI	C	C	C	T	C	G	A	T	T	A	A	A	T	A	A	T	A	T	A	A	G	A	T	T	C	T	G	A	C	T	T	T	T	A	C	C	C	C	C	T
FN546159.1	Isolate: ENTOBAR0471 (FERA).	United Kingdom.		Submitted 09-Jul-2009		Dom Collins.			NCBI	C	C	C	T	C	G	A	T	T	A	A	A	T	A	A	T	A	T	A	A	G	A	T	T	C	T	G	A	C	T	T	T	T	A	C	C	C	C	C	T
FN546160.1	Isolate: ENTOBAR0472 (FERA).	United Kingdom.		Submitted 09-Jul-2009		Dom Collins.			NCBI	C	C	C	T	C	G	A	T	T	A	A	A	T	A	A	T	A	T	A	A	G	A	T	T	C	T	G	A	C	T	T	T	T	A	C	C	C	C	C	T
FN546161.1	Isolate: ENTOBAR0473 (FERA).	United Kingdom.		Submitted 09-Jul-2009		Dom Collins			NCBI	C	C	C	T	C	G	A	T	T	A	A	A	T	A	A	T	A	T	A	A	G	A	T	T	C	T	G	A	C	T	T	T	T	A	C	C	C	C	C	T
FN546162.1	Isolate: ENTOBAR0480 (FERA).	United Kingdom.		Submitted 09-Jul-2009		Dom Collins.			NCBI	C	C	C	T	C	G	A	T	T	A	A	A	T	A	A	T	A	T	A	A	G	A	T	T	C	T	G	A	C	T	T	T	T	A	C	C	C	C	C	T
FN546163.1	Isolate: ENTOBAR0482 (FERA).	United Kingdom.		Submitted 09-Jul-2009		Dom Collins.			NCBI	C	C	C	T	C	G	A	T	T	A	A	A	T	A	A	T	A	T	A	A	G	A	T	T	C	T	G	A	C	T	T	T	T	A	C	C	C	C	C	T
FN546164.1	Isolate: ENTOBAR0483 (FERA).	United Kingdom.		Submitted 09-Jul-2009		Dom Collins.			NCBI	C	C	C	T	C	G	A	T	T	A	A	A	T	A	A	T	A	T	A	A	G	A	T	T	C	T	G	A	C	T	T	T	T	A	C	C	C	C	C	T
FN546165.1	Isolate: ENTOBAR0597 (FERA).	United Kingdom.		Submitted 09-Jul-2009		Dom Collins.			NCBI	C	C	C	T	C	G	A	T	T	A	A	A	T	A	A	T	A	T	A	A	G	A	T	T	C	T	G	A	C	T	T	T	T	A	C	C	C	C	C	T
FN546166.1	Isolate: ENTOBAR0598 (FERA).	United Kingdom.		Submitted 09-Jul-2009		Dom Collins.			NCBI	C	C	C	T	C	G	A	T	T	A	A	A	T	A	A	T	A	T	A	A	G	A	T	T	C	T	G	A	C	T	T	T	T	A	C	C	C	C	C	T
FN546167.1	Isolate: ENTOBAR0621 (FERA).	United Kingdom.		Submitted 09-Jul-2009		Dom Collins.			NCBI	C	C	C	T	C	G	A	T	T	A	A	A	T	A	A	T	A	T	A	A	G	A	T	T	C	T	G	A	C	T	T	T	T	A	C	C	C	C	C	T
FN546168.1	Isolate: ENTOBAR0622 (FERA).	United Kingdom.		Submitted 09-Jul-2009		Dom Collins.			NCBI	C	C	C	T	C	G	A	T	T	A	A	A	T	A	A	T	A	T	A	A	G	A	T	T	C	T	G	A	C	T	T	T	T	A	C	C	C	C	C	T
FN546169.1	Isolate: ENTOBAR0652 (FERA).	United Kingdom.		Submitted 09-Jul-2009		Dom Collins			NCBI	C	C	C	T	C	G	A	T	T	A	A	A	T	A	A	T	A	T	A	A	G	A	T	T	C	T	G	A	C	T	T	T	T	A	C	C	C	C	C	T
FN546170.1	Isolate: ENTOBAR0653 (FERA).	United Kingdom.		Submitted 09-Jul-2009		Dom Collins			NCBI	C	C	C	T	C	G	A	T	T	A	A	A	T	A	A	T	A	T	A	A	G	A	T	T	C	T	G	A	C	T	T	T	T	A	C	C	C	C	C	T
FN546171.1	Isolate: ENTOBAR0654 (FERA).	United Kingdom.		Submitted 09-Jul-2009		Dom Collins.			NCBI	C	C	C	T	C	G	A	T	T	A	A	A	T	A	A	T	A	T	A	A	G	A	T	T	C	T	G	A	C	T	T	T	T	A	C	C	C	C	C	T
JF719579.1		China Yunnan		Submitted 24-Mar-2011			Host: Shallot		NCBI		C	C	T	C	G	A	T	T	A	A	A	T	A	A	T	A	T	A	A	G	A	T	T	C	T	G	A	C	T	T	T	T	A	C	C	C	C	C	T
JQ082479.1	Frankliniella occidentalis isolate TASWFT (COI)								NCBI		C	C	T	C	G	A	C	T	T	A	A	T	A	A	C	A	T	A	A	G	A	T	T	T	T	G	A	C	T	T	C	T	T	C	C	A	C	C	C
KP845516.1	Specimen_voucher: NIBGE THR-00372.	Pakistan: Punjab, Faisalabad, Khurianwala.	Lat_lon: 31.5 N 73.2667 E.	Collection_date: 29-Apr-2010.	R. Iftikhar.	Romana Iftikhar.			NCBI				T	C	G	A	T	T	A	A	A	T	A	A	T	A	T	A	A	G	A	T	T	C	T	G	A	C	T	T	T	T	A	C	C	C	C	C	T
KP845523.1	Specimen_voucher: NIBGE THR-00200.	Pakistan: Sind, Mirpur khas, Goath nazar M . Birohi.	Lat_lon: 25.5667 N 68.9 E.	Collection_date: 10-Feb-2011.	R. Iftikhar	Romana Iftikhar.			NCBI				T	C	G	A	T	T	A	A	A	T	A	A	T	A	T	A	A	G	A	T	T	C	T	G	A	C	T	T	T	T	A	C	C	C	C	C	T
KP845572.1	Specimen_voucher: NIBGE THR-00375.	Pakistan: Punjab, Faisalabad, Khurianwala.	Lat_lon: 31.5 N 73.2667 E.	Collection_date: 29-Apr-2010.	R. Iftikhar	Romana Iftikhar.			NCBI				T	C	G	A	T	T	A	A	A	T	A	A	T	A	T	A	A	G	A	T	T	C	T	G	A	C	T	T	T	T	A	C	C	C	C	C	T
KP845578.1	Specimen_voucher: NIBGE THR-00198.	Pakistan: Sind, Tanduallah yar, Tanduallah yar.	Lat_lon: 25.4667 N 68.7333 E.	Collection_date: 11-Feb-2011.	R. Iftikhar	Romana Iftikhar.			NCBI				T	C	G	A	T	T	A	A	A	T	A	A	T	A	T	A	A	G	A	T	T	C	T	G	A	C	T	T	T	T	A	C	C	C	C	C	T
KP845584.1	Specimen_voucher: NIBGE THR-00205.	Pakistan: Punjab, Chakwal, BARI Chakwal.	Lat_lon: 32.9167 N 72.7167 E.	Collection_date: 24-Mar-2011	R. Iftikhar	Romana Iftikhar.			NCBI				T	C	G	A	T	T	A	A	A	T	A	A	T	A	T	A	A	G	A	T	T	C	T	G	A	C	T	T	T	T	A	C	C	C	C	C	T
KP845597.1	Specimen_voucher: NIBGE THR-00197.	Pakistan: Sind, Tanduallah yar, Tanduallah yar.	Lat_lon: 25.4667 N 68.7333 E.	Collection_date: 11-Feb-2011.	R. Iftikhar	Romana Iftikhar.			NCBI				T	C	G	A	T	T	A	A	A	T	A	A	T	A	T	A	A	G	A	T	T	C	T	G	A	C	T	T	T	T	A	C	C	C	C	C	T
KP845600.1	Specimen_voucher: NIBGE THR-00313.	Pakistan: Sind, Tanduallah yar, Tanduallah yar.	Lat_lon: 25.4667 N 68.7333 E.	Collection_date: 11-Feb-2011.	R. Iftikhar	Romana Iftikhar.			NCBI				T	C	G	A	T	T	A	A	A	T	A	A	T	A	T	A	A	G	A	T	T	C	T	G	A	C	T	T	T	T	A	C	C	C	C	C	T
KP845608.1	Specimen_voucher: NIBGE THR-00206.	Pakistan: Sind, Tanduallah yar, Tanduallah yar.	Lat_lon: 25.4667 N 68.7333 E.	Collection_date: 11-Feb-2011.	R. Iftikhar	Romana Iftikhar.			NCBI				T	C	G	A	T	T	A	A	A	T	A	A	T	A	T	A	A	G	A	T	T	C	T	G	A	C	T	T	T	T	A	C	C	C	C	C	T
KP845611.1	Specimen_voucher: NIBGE THR-00349.	Pakistan: Punjab, Sheikhupura, Manawala.	Lat_lon: 31.45 N 73.1333 E.	Collection_date: 29-Apr-2010.	R. Iftikhar	Romana Iftikhar.			NCBI				T	C	G	A	T	T	A	A	A	T	A	A	T	A	T	A	A	G	A	T	T	C	T	G	A	C	T	T	T	T	A	C	C	C	C	C	T
KP845615.1	Specimen_voucher: NIBGE THR-00196.	Pakistan: Sind, Tanduallah yar, Tanduallah yar.	Lat_lon: 25.4667 N 68.7333 E.	Collection_date: 11-Feb-2011.	R. Iftikhar	Romana Iftikhar.			NCBI				T	C	G	A	T	T	A	A	A	T	A	A	T	A	T	A	A	G	A	T	T	C	T	G	A	C	T	T	T	T	A	C	C	C	C	C	T
KP845618.1	Specimen_voucher: NIBGE THR-00374.	Pakistan: Punjab, Faisalabad, Khurianwala.	Lat_lon: 31.5 N 73.2667 E.	Collection_date: 29-Apr-2010.	R. Iftikhar	Romana Iftikhar.			NCBI				T	C	G	A	T	T	A	A	A	T	A	A	T	A	T	A	A	G	A	T	T	C	T	G	A	C	T	T	T	T	A	C	C	C	C	C	T
KP845626.1	Specimen_voucher: NIBGE THR-00202.	Pakistan: Sind, Tanduallah yar, Tanduallah yar.	Lat_lon: 25.4667 N 68.7333 E.	Collection_date: 11-Feb-2011.	R. Iftikhar	Romana Iftikhar.			NCBI				T	C	G	A	T	T	A	A	A	T	A	A	T	A	T	A	A	G	A	T	T	C	T	G	A	C	T	T	T	T	A	C	C	C	C	C	T
KP845634.1	Specimen_voucher: NIBGE THR-00193.	Pakistan: Sind, Tanduallah yar, Tanduallah yar.	Lat_lon: 25.4667 N 68.7333 E.	Collection_date: 11-Feb-2011.	R. Iftikhar	Romana Iftikhar.			NCBI				T	C	G	A	T	T	A	A	A	T	A	A	T	A	T	A	A	G	A	T	T	C	T	G	A	C	T	T	T	T	A	C	C	C	C	C	T
KP845636.1	Specimen_voucher: NIBGE THR-00380.	Pakistan: Punjab, Faisalabad, Chiniot.	Lat_lon: 31.75 N 72.95 E.	Collection_date: 20-Apr-2010.	R. Iftikhar	Romana Iftikhar.			NCBI				T	C	G	A	T	T	A	A	A	T	A	A	T	A	T	A	A	G	A	T	T	C	T	G	A	C	T	T	T	T	A	C	C	C	C	C	T
KP845637.1	Specimen_voucher: NIBGE THR-00203.	Pakistan: Sind, Tanduallah yar, Tanduallah yar.	Lat_lon: 25.4667 N 68.7333 E.	Collection_date: 11-Feb-2011.	R. Iftikhar	Romana Iftikhar.			NCBI				T	C	G	A	T	T	A	A	A	T	A	A	T	A	T	A	A	G	A	T	T	C	T	G	A	C	T	T	T	T	A	C	C	C	C	C	T
KP845648.1	Specimen_voucher: NIBGE THR-00352.	Pakistan: Punjab, Faisalabad, Kot Pathan.	Lat_lon: 31.6167 N 72.7667 E.	Collection_date: 20-Apr-2010.	R. Iftikhar	Romana Iftikhar.			NCBI				T	C	G	A	T	T	A	A	A	T	A	A	T	A	T	A	A	G	A	T	T	C	T	G	A	C	T	T	T	T	A	C	C	C	C	C	T
KP845656.1	Specimen_voucher: NIBGE THR-00204.	Pakistan: Sind, DGKhan, Nikka talpur.	Lat_lon: 29.7833 N 70.3833 E.	Collection_date: 15-Mar-2011.	R. Iftikhar	Romana Iftikhar.			NCBI				T	C	G	A	T	T	A	A	A	T	A	A	T	A	T	A	A	G	A	T	T	C	T	G	A	C	T	T	T	T	A	C	C	C	C	C	T
KP845660.1	Specimen_voucher: NIBGE THR-00312.	Pakistan: Sind, Mirpur khas, Goath nazar M. Birohi.	Lat_lon: 25.5667 N 68.9 E.	Collection_date: 10-Feb-2011.	R. Iftikhar	Romana Iftikhar.			NCBI				T	C	G	A	T	T	A	A	A	T	A	A	T	A	T	A	A	G	A	T	T	C	T	G	A	C	T	T	T	T	A	C	C	C	C	C	T
KP845661.1	Specimen_voucher: NIBGE THR-00195.	Pakistan: Sind, Tanduallah yar, Tanduallah yar.	Lat_lon: 25.4667 N 68.7333 E.	Collection_date: 11-Feb-2011.	R. Iftikhar	Romana Iftikhar.			NCBI				T	C	G	A	T	T	A	A	A	T	A	A	T	A	T	A	A	G	A	T	T	C	T	G	A	C	T	T	T	T	A	C	C	C	C	C	T
KP845666.1	Specimen_voucher: NIBGE THR-00194.	Pakistan: Sind, Tanduallah yar, Tanduallah yar.	Lat_lon: 25.4667 N 68.7333 E.	Collection_date: 11-Feb-2011.	R. Iftikhar	Romana Iftikhar.			NCBI				T	C	G	A	T	T	A	A	A	T	A	A	T	A	T	A	A	G	A	T	T	C	T	G	A	C	T	T	T	T	A	C	C	C	C	C	T
KP845683.1	Specimen_voucher: NIBGE THR-00316.	Pakistan: Punjab, Chakwal, BARI Chakwal.	Lat_lon: 32.9167 N 72.7167 E.	Collection_date: 24-Mar-2011	R. Iftikhar	Romana Iftikhar.			NCBI				T	C	G	A	T	T	A	A	A	T	A	A	T	A	T	A	A	G	A	T	T	C	T	G	A	C	T	T	T	T	A	C	C	C	C	C	T
KP845694.1	Specimen_voucher: NIBGE THR-00208.	Pakistan: Sind, Tanduallah yar, Tanduallah yar.	Lat_lon: 25.4667 N 68.7333 E.	Collection_date: 11-Feb-2011.	R. Iftikhar	Romana Iftikhar.			NCBI				T	C	G	A	T	T	A	A	A	T	A	A	T	A	T	A	A	G	A	T	T	C	T	G	A	C	T	T	T	T	A	C	C	C	C	C	T
KP845720.1	Specimen_voucher: NIBGE THR-00211.	Pakistan: Punjab, Khushab, Son valley.	Lat_lon: 32.5667 N 72.2333 E.	Collection_date: 25-Mar-2011.	R. Iftikhar	Romana Iftikhar.			NCBI				T	C	G	A	T	T	A	A	A	T	A	A	T	A	T	A	A	G	A	T	T	C	T	G	A	C	T	T	T	T	A	C	C	C	C	C	T
KP845728.1	Specimen_voucher: NIBGE THR-00464.	Pakistan: Azad Kashmir, Pir Chanasi, Azad Azad Kashmir.	Lat_lon: 34.7 N 74.11 E.	Collection_date: 13-Jul-2012.	S. Sawar	Romana Iftikhar.			NCBI				T	C	G	A	T	T	A	A	A	T	A	A	T	A	T	A	A	G	A	T	T	C	T	G	A	C	T	T	T	T	A	C	C	C	C	C	T
KP845734.1	Specimen_voucher: NIBGE THR-00357.	Pakistan: Punjab, Sheikhupura, Manawala.	Lat_lon: 31.45 N 73.1333 E.	Collection_date: 29-Apr-2010.	R. Iftikhar	Romana Iftikhar.			NCBI				T	C	G	A	T	T	A	A	A	T	A	A	T	A	T	A	A	G	A	T	T	C	T	G	A	C	T	T	T	T	A	C	C	C	C	C	T
KP845755.1	Specimen_voucher: NIBGE THR-00209.	Pakistan: Punjab, Khushab, Son valley.	Lat_lon: 32.5667 N 72.2333 E.	Collection_date: 25-Mar-2011.	R. Iftikhar	Romana Iftikhar.			NCBI				T	C	G	A	T	T	A	A	A	T	A	A	T	A	T	A	A	G	A	T	T	C	T	G	A	C	T	T	T	T	A	C	C	C	C	C	T
KP845772.1	Specimen_voucher: NIBGE THR-00275.	Pakistan: Sind, DGKhan, Nikka talpur.	Lat_lon: 29.7833 N 70.3833 E.	Collection_date: 15-Mar-2011.	R. Iftikhar	Romana Iftikhar.			NCBI				T	C	G	A	T	T	A	A	A	T	A	A	T	A	T	A	A	G	A	T	T	C	T	G	A	C	T	T	T	T	A	C	C	C	C	C	T
KP845773.1	Specimen_voucher: NIBGE THR-00192.	Pakistan: Sind, Tanduallah yar, Tanduallah yar.	Lat_lon: 25.4667 N 68.7333 E.	Collection_date: 11-Feb-2011.	R. Iftikhar	Romana Iftikhar.			NCBI				T	C	G	A	T	T	A	A	A	T	A	A	T	A	T	A	A	G	A	T	T	C	T	G	A	C	T	T	T	T	A	C	C	C	C	C	T
KP845785.1	Specimen_voucher: NIBGE THR-00207.	Pakistan: Sind, DGKhan, Nikka talpur.	Lat_lon: 29.7833 N 70.3833 E.	Collection_date: 15-Mar-2011.	R. Iftikhar	Romana Iftikhar.			NCBI				T	C	G	A	T	T	A	A	A	T	A	A	T	A	T	A	A	G	A	T	T	C	T	G	A	C	T	T	T	T	A	C	C	C	C	C	T
KP845807.1	Specimen_voucher: NIBGE THR-00191.	Pakistan: Sind, Tanduallah yar, Tanduallah yar.	Lat_lon: 25.4667 N 68.7333 E.	Collection_date: 11-Feb-2011.	R. Iftikhar	Romana Iftikhar.			NCBI				T	C	G	A	T	T	A	A	A	T	A	A	T	A	T	A	A	G	A	T	T	C	T	G	A	C	T	T	T	T	A	C	C	C	C	C	T
KP845808.1	Specimen_voucher: NIBGE THR-00201.	Pakistan: Punjab, Chakwal, BARI Chakwal.	Lat_lon: 32.9167 N 72.7167 E.	Collection_date: 24-Mar-2011.	R. Iftikhar	Romana Iftikhar.			NCBI				T	C	G	A	T	T	A	A	A	T	A	A	T	A	T	A	A	G	A	T	T	C	T	G	A	C	T	T	T	T	A	C	C	C	C	C	T
KP845834.1	Specimen_voucher: NIBGE THR-00199.	Pakistan: Sind, Mithi, Nagarparker.	Lat_lon: 24.35 N 70.75 E.	Collection_date: 09-Feb-2011.	R. Iftikhar	Romana Iftikhar.			NCBI				T	C	G	A	T	T	A	A	A	T	A	A	T	A	T	A	A	G	A	T	T	C	T	G	A	C	T	T	T	T	A	C	C	C	C	C	T
KP845846.1	Specimen_voucher: NIBGE THR-00210.	Pakistan: Punjab, Chakwal, BARI Chakwal.	Lat_lon: 32.9167 N 72.7167 E.	Collection_date: 24-Mar-2011	R. Iftikhar	Romana Iftikhar.			NCBI				T	C	G	A	T	T	A	A	A	T	A	A	T	A	T	A	A	G	A	T	T	C	T	G	A	C	T	T	T	T	A	C	C	C	C	C	T
KP845850.1	Specimen_voucher: NIBGE THR-00465.	Pakistan: Azad Kashmir, Pir Chanasi, Azad Azad Kashmir.	Lat_lon: 34.7 N 74.11 E.	Collection_date: 13-Jul-2012.	S. Sawar.	Romana Iftikhar.			NCBI				T	C	G	A	T	T	A	A	A	T	A	A	T	A	T	A	A	G	A	T	T	C	T	G	A	C	T	T	T	T	A	C	C	C	C	C	T
KP845852.1	Specimen_voucher: NIBGE THR-00448.	Pakistan: Azad Kashmir, Sharda, Neelum Valley.	Lat_lon: 34.7 N 74.11 E.	Collection_date: 13-Jul-2012.	S. Akhtar.	Romana Iftikhar.			NCBI				T	C	G	A	T	T	A	A	A	T	A	A	T	A	T	A	A	G	A	T	T	C	T	G	A	C	T	T	T	T	A	C	C	C	C	C	T
KP845861.1	Specimen_voucher: NIBGE THR-00311.	Pakistan: Sind, Mirpur khas, Kamaro shrif.	Lat_lon: 25.4667 N 68.7833 E	Collection_date: 12-Feb-2011.	R. Iftikhar	Romana Iftikhar.			NCBI				T	C	G	A	T	T	A	A	A	T	A	A	T	A	T	A	A	G	A	T	T	C	T	G	A	C	T	T	T	T	A	C	C	C	C	C	T
LC325502.1	Clone: 1.Haplotype: cytochrome c oxidase subunit I.	Japan:Tochigi.	Lat_lon: 36.33 N 139.52 E.	Collection_date: 2016.	Sonoda,S..		Isolation_source: Japanese pear.		NCBI	C	C	C	T	C	G	A	T	T	A	A	A	T	A	A	T	A	T	A	A	G	A	T	T	C	T	G	A	C	T	T	T	T	A	C	C	C	C	C	T
LC325504.1	Clone: 3.Haplotype: cytochrome c oxidase subunit I.	Japan:Tochigi.	Lat_lon: 36.33 N 139.52 E.	Collection_date: 2016.	Sonoda,S..		Isolation_source: Japanese pear.		NCBI	C	C	C	T	C	G	A	T	T	A	A	A	T	A	A	T	A	T	A	A	G	A	T	T	C	T	G	A	C	T	T	T	T	A	C	C	C	C	C	T
MN036452.1	Haplotype: 1.	China.		Submitted 04-Jun-2019	Xiaowei Li.		Host: onion.	Belong to group L2: Thelytokous	NCBI and Journal of Economic Entomology 113 (3), 2020, 1426–1435, https://doi.org/10.1093/jee/toaa001	C	C	C	T	C	G	A	T	T	A	A	A	T	A	A	T	A	T	A	A	G	A	T	T	C	T	G	A	C	T	T	T	T	A	C	C	C	C	C	T
MN036453.1	Haplotype: 2.	China.		Submitted 04-Jun-2019	Xiaowei Li.		Host: onion.	Belong to group L2: Thelytokous	NCBI and Journal of Economic Entomology 113 (3), 2020, 1426–1435, https://doi.org/10.1093/jee/toaa002	C	C	C	T	C	G	A	T	T	A	A	A	T	A	A	T	A	T	A	A	G	A	T	T	C	T	G	A	C	T	T	T	T	A	C	C	C	C	C	T
MN036454.1	Haplotype: 3.	China.		Submitted 04-Jun-2019	Xiaowei Li.		Host: onion.	Belong to group L2: Thelytokous	NCBI and Journal of Economic Entomology 113 (3), 2020, 1426–1435, https://doi.org/10.1093/jee/toaa003	C	C	C	T	C	G	A	T	T	A	A	A	T	A	A	T	A	T	A	A	G	A	T	T	C	T	G	A	C	T	T	T	T	A	C	C	C	C	C	T
MN036455.1	Haplotype: 4.	China.		Submitted 04-Jun-2019	Xiaowei Li.		Host: onion.	Belong to group L2: Thelytokous	NCBI and Journal of Economic Entomology 113 (3), 2020, 1426–1435, https://doi.org/10.1093/jee/toaa004	C	C	C	T	C	G	A	T	T	A	A	A	T	A	A	T	A	T	A	A	G	A	T	T	C	T	G	A	C	T	T	T	T	A	C	C	C	C	C	T
MN036456.1	Haplotype: 5.	China.		Submitted 04-Jun-2019	Xiaowei Li.		Host: onion.	Belong to group L2: Thelytokous	NCBI and Journal of Economic Entomology 113 (3), 2020, 1426–1435, https://doi.org/10.1093/jee/toaa005	C	C	C	T	C	G	A	T	T	A	A	A	T	A	A	T	A	T	A	A	G	A	T	T	C	T	G	A	C	T	T	T	T	A	C	C	C	C	C	T
MN036457.1	Haplotype: 6.	China.		Submitted 04-Jun-2019	Xiaowei Li.		Host: onion.	Belong to group L2: Thelytokous	NCBI and Journal of Economic Entomology 113 (3), 2020, 1426–1435, https://doi.org/10.1093/jee/toaa006	C	C	C	T	C	G	A	T	T	A	A	A	T	A	A	T	A	T	A	A	G	A	T	T	C	T	G	A	C	T	T	T	T	A	C	C	C	C	C	T
MN036458.1	Haplotype: 7.	China.		Submitted 04-Jun-2019	Xiaowei Li.		Host: onion.		NCBI	C	C	C	T	C	G	A	T	T	A	A	A	T	A	A	T	A	T	A	A	G	A	T	T	C	T	G	A	C	T	T	T	T	A	C	C	C	C	C	T
MN036459.1	Haplotype: 8.	China.		Submitted 04-Jun-2019	Xiaowei Li.		Host: onion.		NCBI	C	C	C	T	C	G	A	T	T	A	A	A	T	A	A	T	A	T	A	A	G	A	T	T	C	T	G	A	C	T	T	T	T	A	C	C	C	C	C	T
MN036460.1	Haplotype: 9.	China.		Submitted 04-Jun-2019	Xiaowei Li.		Host: onion.		NCBI	C	C	C	T	C	G	A	T	T	A	A	A	T	A	A	T	A	T	A	A	G	A	T	T	C	T	G	A	C	T	T	T	T	A	C	C	C	C	C	T
AB277235.1	Strain: IW.	Japan: Iwate, Morioka		Collection_date: 2001	Toshiro Inoue.	Shuji Okajima.	Isolation_source: Leek	Sex: female (thelytoky).	NCBI						G	A	T	T	A	A	A	T	A	A	T	A	T	A	A	G	A	T	T	C	T	G	A	C	T	T	T	T	A	C	C	C	C	C	T
AB277236.1	Strain: ON2.	Japan: Okinawa.		Collection_date: 2004	Takumi Uesato.	Shuji Okajima.	Isolation_source: Leek	Sex: female (thelytoky)	NCBI						G	A	T	T	A	A	A	T	A	A	T	A	T	A	A	G	A	T	T	C	T	G	A	C	T	T	T	T	A	C	C	C	C	C	T
AB277237.1	Strain: SM.	Japan: Shimane.		Collection_date: 1996	Tamotsu Murai.	Shuji Okajima.	Isolation_source: Onion.	Sex: female (thelytoky).	NCBI						G	A	T	T	A	A	A	T	A	A	T	A	T	A	A	G	A	T	T	C	T	G	A	C	T	T	T	T	A	C	C	C	C	C	T
MH922170.1 (rc)	Isolate: 170614006.	China		Submitted 17-Sep-2018					NCBI	C	C	C	T	C	G	A	T	T	A	A	A	T	A	A	T	A	T	A	A	G	A	T	T	C	T	G	A	C	T	T	T	T	A	C	C	C	C	C	T
MH922171.1 (rc)	Isolate: 170614021	China		Submitted 17-Sep-2018					NCBI	C	C	C	T	C	G	A	T	T	A	A	A	T	A	A	T	A	T	A	A	G	A	T	T	C	T	G	A	C	T	T	T	T	A	C	C	C	C	C	T
MH922172.1 (rc)	Isolate: 170614018.	China		Submitted 17-Sep-2018					NCBI	C	C	C	T	C	G	A	T	T	A	A	A	T	A	A	T	A	T	A	A	G	A	T	T	C	T	G	A	C	T	T	T	T	A	C	C	C	C	C	T
MH922173.1 (rc)	Isolate: 170614012.	China		Submitted 17-Sep-2018					NCBI	C	C	C	T	C	G	A	T	T	A	A	A	T	A	A	T	A	T	A	A	G	A	T	T	C	T	G	A	C	T	T	T	T	A	C	C	C	C	C	T
MH922174.1 (rc)	Isolate: 170614008.	China		Submitted 17-Sep-2018					NCBI	C	C	C	T	C	G	A	T	T	A	A	A	T	A	A	T	A	T	A	A	G	A	T	T	C	T	G	A	C	T	T	T	T	A	C	C	C	C	C	T
MH922176.1 (rc)	Isolate: 170621008.	China		Submitted 17-Sep-2018					NCBI	C	C	C	T	C	G	A	T	T	A	A	A	T	A	A	T	A	T	A	A	G	A	T	T	C	T	G	A	C	T	T	T	T	A	C	C	C	C	C	T
LC650834.1		Japan: Ibaraki, Tsukuba		Collected: 12-May-2014; Submitted 09-Sep-2021	Muraji,M.				NCBI	C	C	C	T	C	G	A	T	T	A	A	A	T	A	A	T	A	T	A	A	G	A	T	T	C	T	G	A	C	T	T	T	T	A	C	C	C	C	C	T
LC650835.1		Japan: Ibaraki, Namegata		Collected: 30-Nov-2014; Submitted 09-Sep-2021	Muraji,M.				NCBI	C	C	C	T	C	G	A	T	T	A	A	A	T	A	A	T	A	T	A	A	G	A	T	T	C	T	G	A	C	T	T	T	T	A	C	C	C	C	C	T
T. tabaci H1										C	C	C	T	C	G	A	T	T	A	A	A	T	A	A	T	A	T	A	A	G	A	T	T	C	T	G	A	C	T	T	T	T	A	C	C	C	C	C	T
T. tabaci H2										C	C	C	T	C	G	A	T	T	A	A	A	T	T	A	T	A	T	A	A	G	A	T	T	C	T	G	A	C	T	T	T	T	A	C	C	C	C	C	T
T. tabaci H3										C	C	C	T	C	G	A	T	T	A	A	A	T	A	A	T	A	T	A	A	G	A	T	T	C	T	G	A	C	T	T	T	T	A	C	C	C	C	C	T
T. tabaci H4										C	C	C	T	C	G	A	T	T	A	A	A	T	A	A	T	A	T	A	A	G	A	T	T	C	T	G	A	C	T	T	T	T	A	C	C	C	C	C	T
T. tabaci H5										C	C	C	T	C	G	A	T	T	A	A	A	T	A	A	T	A	T	A	A	G	A	T	T	C	T	G	A	C	T	T	T	T	A	C	C	C	C	C	T
T. tabaci H6										C	C	C	T	C	G	A	T	T	A	A	A	T	A	A	T	A	T	A	A	G	A	T	T	C	T	G	A	C	T	T	T	T	A	C	C	G	C	C	T
T. tabaci H7										C	C	C	T	C	G	A	T	T	A	A	A	T	A	A	T	A	T	A	A	G	A	T	T	C	T	G	A	C	T	T	T	T	A	C	C	G	C	C	T
T. tabaci H8										C	C	C	T	C	G	A	T	T	A	A	A	T	A	A	T	A	T	A	A	G	A	T	T	C	T	G	A	C	T	T	T	T	A	C	C	C	C	C	T
T. tabaci H9										C	C	C	T	C	G	A	T	T	A	A	A	T	A	A	T	A	T	A	A	G	A	T	T	C	T	G	A	C	T	T	T	T	A	C	C	C	C	C	T
T. tabaci H10										C	C	C	T	C	G	A	T	T	A	A	A	T	A	A	T	A	T	A	A	G	A	T	T	C	T	G	A	C	T	T	T	T	A	C	C	C	C	C	T
T. tabaci H11										C	C	C	T	C	G	A	T	T	A	A	A	T	A	A	T	A	T	A	A	G	A	T	T	C	T	G	A	C	T	T	T	T	A	C	C	C	C	C	T
T. tabaci H12										C	C	C	T	C	G	A	T	T	A	A	A	T	A	A	T	A	T	A	A	G	A	T	T	C	T	G	A	C	T	T	T	T	A	C	C	C	C	C	T
T. tabaci H13										C	C	C	T	C	G	A	T	T	A	A	A	T	A	A	T	A	T	A	A	G	A	T	T	C	T	G	A	C	T	T	T	T	A	C	C	C	C	C	T
T. tabaci H14										C	C	C	T	C	G	A	T	T	A	A	A	T	A	A	T	A	T	A	A	G	A	T	T	C	T	G	A	C	T	T	T	T	A	C	C	C	C	C	T
T. tabaci H15										C	C	C	T	C	G	A	T	T	A	A	A	T	A	A	T	A	T	A	A	G	A	T	T	C	T	G	A	C	T	T	T	T	A	C	C	C	C	C	T
T. tabaci H16										C	C	C	T	C	G	A	T	T	A	A	A	T	A	A	T	A	T	A	A	G	A	T	T	C	T	G	A	C	T	T	T	T	A	C	C	C	C	C	T
T. tabaci H17										C	C	C	T	C	G	A	T	T	A	A	A	T	A	A	T	A	T	A	A	G	A	T	T	C	T	G	A	C	T	T	T	T	A	C	C	C	C	C	T
T. tabaci H18										C	C	C	T	C	G	A	T	T	A	A	A	T	A	A	T	A	T	A	A	G	A	T	T	C	T	G	A	C	T	T	T	T	A	C	C	C	C	C	T
T. tabaci H19										C	C	C	T	C	G	A	T	T	A	A	A	T	A	A	T	A	T	A	A	G	A	T	T	C	T	G	A	C	T	T	T	T	A	C	C	C	C	C	T
T. tabaci H20										C	C	C	T	C	G	A	T	T	A	A	A	T	A	A	T	A	T	A	A	G	A	T	T	C	T	G	A	C	T	T	T	T	A	C	C	C	C	C	T
T. tabaci H21										C	C	C	T	C	G	A	T	T	A	A	A	T	A	A	T	A	T	A	A	G	A	T	T	C	T	G	A	C	T	T	T	T	A	C	C	C	C	C	T
T. tabaci H22										C	C	C	T	C	G	A	T	T	A	A	A	T	A	A	T	A	T	A	A	G	A	T	T	C	T	G	A	C	T	T	T	T	A	C	C	C	C	C	T
T. tabaci H23										C	C	C	T	C	G	A	T	T	A	A	A	T	A	A	T	A	T	A	A	G	A	T	T	C	T	G	A	C	T	T	T	T	A	C	C	C	C	C	T
T. tabaci H24										C	C	C	T	C	G	A	T	T	A	A	A	T	A	A	T	A	T	A	A	G	A	T	T	C	T	G	A	C	T	T	T	T	A	C	C	C	C	C	T
T. tabaci H25										C	C	C	T	C	G	A	T	T	A	A	A	T	A	A	T	A	T	A	A	G	A	T	T	C	T	G	A	C	T	T	T	T	A	C	C	C	C	C	T
T. tabaci H26										C	C	C	T	C	G	A	T	T	A	A	A	T	T	A	T	A	T	A	A	G	A	T	T	C	T	G	A	C	T	T	T	T	A	C	C	C	C	C	T
T. tabaci H27										C	C	C	T	C	G	A	T	T	A	A	A	T	T	A	T	A	T	A	A	G	A	T	T	C	T	G	A	C	T	T	T	T	A	C	C	C	C	C	T
T. tabaci H28										C	C	C	T	C	G	A	T	T	A	A	A	T	A	A	T	A	T	A	A	G	A	T	T	C	T	G	A	C	T	T	T	T	A	C	C	C	C	C	T
T. tabaci H29										C	C	C	T	C	G	A	T	T	T	A	A	T	A	A	T	A	T	A	A	G	A	T	T	C	T	G	A	C	T	T	T	T	A	C	C	C	C	C	T
T. tabaci H30										C	C	C	T	C	G	G	T	T	A	A	A	T	A	A	T	A	T	A	A	G	A	T	T	C	T	G	A	C	T	T	T	T	A	C	C	C	C	C	T
T. tabaci H31										C	C	C	T	C	G	A	T	T	A	A	A	T	A	A	T	A	T	A	A	G	A	T	T	C	T	G	A	C	T	T	T	T	A	C	C	C	C	C	T
T. tabaci H32										C	C	C	T	C	G	A	T	T	A	A	A	T	A	A	T	A	T	A	A	G	A	T	T	C	T	G	A	C	T	T	T	T	A	C	C	C	C	C	T
T. tabaci H33										C	C	C	T	C	G	A	T	T	A	A	A	T	A	A	T	A	T	A	A	G	A	T	T	C	T	G	A	C	T	T	T	T	A	C	C	C	C	C	T
T. tabaci H34										C	C	C	T	C	G	A	T	T	A	A	A	T	T	A	T	A	T	A	A	G	A	T	T	C	T	G	A	C	T	T	T	T	A	C	C	G	C	C	T
T. tabaci H35										C	C	C	T	C	G	A	T	T	A	A	A	T	A	A	T	A	T	A	A	G	A	T	T	C	T	G	A	C	T	T	T	T	A	C	C	G	C	C	T
T. tabaci H36										C	C	C	T	C	G	A	T	T	A	A	A	T	A	A	T	A	T	A	A	G	A	T	T	C	T	G	A	C	T	T	T	T	A	C	C	C	C	C	T
T. tabaci H37										C	C	C	T	C	G	A	T	T	T	A	A	T	T	A	T	A	T	A	A	G	A	T	T	C	T	G	A	C	T	T	T	T	A	C	C	C	C	C	T
T. tabaci H38										C	C	C	T	C	G	A	T	T	A	A	A	T	A	A	T	A	T	A	A	G	A	T	T	C	T	G	A	C	T	T	T	T	A	C	C	C	C	C	T
T. tabaci H39										C	C	C	T	C	G	A	T	T	A	A	A	T	A	A	T	A	T	A	A	G	A	T	T	C	T	G	A	C	T	T	T	T	A	C	C	C	C	C	T
T. tabaci HU40										C	C	C	T	C	G	A	T	T	A	A	A	T	C	A	T	A	T	A	A	G	A	T	T	C	T	G	A	C	T	T	T	T	A	C	C	C	C	C	T
T. tabaci HU41										C	C	C	T	C	G	A	T	T	A	A	A	T	T	A	T	A	T	A	A	G	A	T	T	C	T	G	A	C	T	T	T	T	A	C	C	C	C	C	T
T. tabaci HU42										C	C	C	T	C	G	A	T	C	T	A	A	T	A	A	T	A	T	A	A	G	A	T	T	C	T	G	A	C	T	T	T	T	A	C	C	C	C	C	T
T. tabaci HU43										C	C	C	T	C	G	A	T	T	A	A	A	T	A	A	T	A	T	A	A	G	A	T	T	C	T	G	A	C	T	T	T	T	A	C	C	C	C	C	T
T. tabaci HU44										C	C	C	T	C	G	A	T	T	A	A	A	T	A	A	T	A	T	A	A	G	A	T	T	C	T	G	A	C	T	T	T	T	A	C	C	C	C	C	T
T. tabaci HU45										C	C	C	T	C	G	A	T	T	A	A	A	T	A	A	T	A	T	A	A	G	A	T	T	C	T	G	A	C	T	T	T	T	A	C	C	C	C	C	T
T. tabaci HU46										C	C	C	T	C	G	A	T	T	A	A	A	T	A	A	T	A	T	A	A	G	A	T	T	C	T	G	A	C	T	T	T	T	A	C	C	C	C	C	T
T. tabaci HU47										C	C	C	T	C	G	A	T	T	A	A	A	T	A	A	T	A	T	A	A	G	A	T	T	C	T	G	A	C	T	T	T	T	A	C	C	C	C	C	T
T. tabaci HU48										C	C	C	G	C	G	A	T	T	A	A	A	T	A	A	T	A	T	A	A	G	A	T	T	C	T	G	A	C	T	T	T	T	A	C	C	G	C	C	T
T. tabaci HU49										C	C	C	T	C	G	A	T	T	A	A	A	T	A	A	T	A	T	A	A	G	A	T	T	C	T	G	A	C	T	T	T	T	A	C	C	C	C	C	T
T. tabaci HU50										C	C	C	T	C	G	A	T	T	A	A	A	T	A	A	T	A	T	A	A	G	A	T	T	C	T	G	A	C	T	T	T	T	A	C	C	C	C	C	T
T. tabaci HU51										C	C	C	T	C	G	A	T	T	A	A	A	T	A	A	T	A	T	A	A	G	A	T	T	C	T	G	A	C	T	T	T	T	A	C	C	C	C	C	T
T. tabaci HU52										C	C	C	T	C	G	A	T	T	A	A	A	T	A	A	T	A	T	A	A	G	A	T	T	C	T	G	A	C	T	T	T	T	A	C	C	C	C	C	T
T. tabaci HU53										C	C	C	T	C	G	A	T	T	A	A	A	T	T	A	T	A	T	A	A	G	A	T	T	C	T	G	A	C	T	T	T	T	A	C	C	C	C	C	T
T. tabaci HU54										C	C	C	T	C	G	A	T	T	A	A	A	T	A	A	T	A	T	A	A	G	A	T	T	C	T	G	A	C	T	T	T	T	A	C	C	C	C	C	T
T. tabaci HU55										C	C	C	T	C	G	A	T	T	A	A	A	T	A	A	T	A	T	A	A	G	A	T	T	C	T	G	A	C	T	T	T	T	A	C	C	C	C	C	T
T. tabaci HU56										C	C	C	T	C	G	A	T	T	A	A	A	T	A	A	T	A	T	A	A	G	A	T	T	C	T	G	A	C	T	T	T	T	A	C	C	C	C	C	T
T. tabaci HU57										C	C	C	T	C	G	A	T	T	A	A	A	T	A	A	C	A	T	A	A	G	A	T	T	C	T	G	A	C	T	T	T	T	A	C	C	C	C	C	T
T. tabaci HU58										C	C	C	T	C	G	A	T	T	A	A	A	T	A	A	T	A	T	A	A	G	A	T	T	C	T	G	A	C	T	T	T	T	A	C	C	A	C	C	T
[truncated: 396 more columns]
