# Supplementary material for: Genetic diversity of thrips populations on Allium species around the world
Source: PLoS One. 2023 Aug 17;18(8):e0289984. doi: 10.1371/journal.pone.0289984 (PMC10434924; doi:10.1371/journal.pone.0289984)
Supplement: S2 Table — For each individual thrips the haplotype and species are presented. The latter is based on a BLAST against the sequences in the NCBI database. (XLSX) [file pone.0289984.s004.xlsx]

## Sheet: S2_Table
Individual number	Location or loc*time	Sampling number	Species-Haplotype number	COI sequences rc
1	De Kwakel (NL)	1	T. tabaci H4	C C C T C G A T T A A A T A A T A T A A G A T T C T G A C T T T T A C C C C C T T C T C T G G G A T T A T T A A T T A T A G G A C T T T A T A A A G A A G G A G C G G G A A C A G G A T G A A C A G T A T A T C C A C C T T T A T C A A C G T T T T A T C A T T C A G G A C C T T C A G T A G A C T T A A C A A T T T T T T C T T T A C A C C T T G C A G G G A T T T C T T C A A T T T T A G G T G C C T T A A…
2	De Kwakel (NL)	1	T. tabaci H4	C C C T C G A T T A A A T A A T A T A A G A T T C T G A C T T T T A C C C C C T T C T C T G G G A T T A T T A A T T A T A G G A C T T T A T A A A G A A G G A G C G G G A A C A G G A T G A A C A G T A T A T C C A C C T T T A T C A A C G T T T T A T C A T T C A G G A C C T T C A G T A G A C T T A A C A A T T T T T T C T T T A C A C C T T G C A G G G A T T T C T T C A A T T T T A G G T G C C T T A A…
3	De Kwakel (NL)	1	T. tabaci H1	C C C T C G A T T A A A T A A T A T A A G A T T C T G A C T T T T A C C C C C T T C T C T G G G A T T A T T A A T T A T A G G A C T T T A T A A A G A A G G A G C G G G A A C G G G A T G A A C A G T A T A T C C A C C T T T A T C A A C G T T T T A T C A T T C A G G A C C T T C A G T A G A C T T A A C A A T T T T T T C T T T A C A C C T T G C A G G G A T T T C T T C A A T T T T A G G T G C C T T A A…
4	De Kwakel (NL)	1	T. tabaci H3	C C C T C G A T T A A A T A A T A T A A G A T T C T G A C T T T T A C C C C C T T C T C T G G G A T T A T T A A T T A T A G G A C T T T A T A A A G A A G G A G C G G G A A C G G G A T G A A C A G T A T A T C C A C C T T T A T C A A C G T T T T A T C A T T C A G G A C C T T C A G T A G A C T T A A C A A T T T T T T C T T T A C A C C T T G C A G G G A T T T C T T C A A T T T T A G G T G C C T T A A…
5	De Kwakel (NL)	1	T. tabaci H3	C C C T C G A T T A A A T A A T A T A A G A T T C T G A C T T T T A C C C C C T T C T C T G G G A T T A T T A A T T A T A G G A C T T T A T A A A G A A G G A G C G G G A A C G G G A T G A A C A G T A T A T C C A C C T T T A T C A A C G T T T T A T C A T T C A G G A C C T T C A G T A G A C T T A A C A A T T T T T T C T T T A C A C C T T G C A G G G A T T T C T T C A A T T T T A G G T G C C T T A A…
6	De Kwakel (NL)	1	T. tabaci H4	C C C T C G A T T A A A T A A T A T A A G A T T C T G A C T T T T A C C C C C T T C T C T G G G A T T A T T A A T T A T A G G A C T T T A T A A A G A A G G A G C G G G A A C A G G A T G A A C A G T A T A T C C A C C T T T A T C A A C G T T T T A T C A T T C A G G A C C T T C A G T A G A C T T A A C A A T T T T T T C T T T A C A C C T T G C A G G G A T T T C T T C A A T T T T A G G T G C C T T A A…
7	De Kwakel (NL)	1	T. tabaci H3	C C C T C G A T T A A A T A A T A T A A G A T T C T G A C T T T T A C C C C C T T C T C T G G G A T T A T T A A T T A T A G G A C T T T A T A A A G A A G G A G C G G G A A C G G G A T G A A C A G T A T A T C C A C C T T T A T C A A C G T T T T A T C A T T C A G G A C C T T C A G T A G A C T T A A C A A T T T T T T C T T T A C A C C T T G C A G G G A T T T C T T C A A T T T T A G G T G C C T T A A…
8	De Kwakel (NL)	1	T. tabaci H4	C C C T C G A T T A A A T A A T A T A A G A T T C T G A C T T T T A C C C C C T T C T C T G G G A T T A T T A A T T A T A G G A C T T T A T A A A G A A G G A G C G G G A A C A G G A T G A A C A G T A T A T C C A C C T T T A T C A A C G T T T T A T C A T T C A G G A C C T T C A G T A G A C T T A A C A A T T T T T T C T T T A C A C C T T G C A G G G A T T T C T T C A A T T T T A G G T G C C T T A A…
9	De Kwakel (NL)	1	T. tabaci H3	C C C T C G A T T A A A T A A T A T A A G A T T C T G A C T T T T A C C C C C T T C T C T G G G A T T A T T A A T T A T A G G A C T T T A T A A A G A A G G A G C G G G A A C G G G A T G A A C A G T A T A T C C A C C T T T A T C A A C G T T T T A T C A T T C A G G A C C T T C A G T A G A C T T A A C A A T T T T T T C T T T A C A C C T T G C A G G G A T T T C T T C A A T T T T A G G T G C C T T A A…
10	De Kwakel (NL)	1	T. tabaci H4	C C C T C G A T T A A A T A A T A T A A G A T T C T G A C T T T T A C C C C C T T C T C T G G G A T T A T T A A T T A T A G G A C T T T A T A A A G A A G G A G C G G G A A C A G G A T G A A C A G T A T A T C C A C C T T T A T C A A C G T T T T A T C A T T C A G G A C C T T C A G T A G A C T T A A C A A T T T T T T C T T T A C A C C T T G C A G G G A T T T C T T C A A T T T T A G G T G C C T T A A…
11	De Kwakel (NL)	1	T. tabaci H3	C C C T C G A T T A A A T A A T A T A A G A T T C T G A C T T T T A C C C C C T T C T C T G G G A T T A T T A A T T A T A G G A C T T T A T A A A G A A G G A G C G G G A A C G G G A T G A A C A G T A T A T C C A C C T T T A T C A A C G T T T T A T C A T T C A G G A C C T T C A G T A G A C T T A A C A A T T T T T T C T T T A C A C C T T G C A G G G A T T T C T T C A A T T T T A G G T G C C T T A A…
12	De Kwakel (NL)	1	T. tabaci H1	C C C T C G A T T A A A T A A T A T A A G A T T C T G A C T T T T A C C C C C T T C T C T G G G A T T A T T A A T T A T A G G A C T T T A T A A A G A A G G A G C G G G A A C G G G A T G A A C A G T A T A T C C A C C T T T A T C A A C G T T T T A T C A T T C A G G A C C T T C A G T A G A C T T A A C A A T T T T T T C T T T A C A C C T T G C A G G G A T T T C T T C A A T T T T A G G T G C C T T A A…
13	De Kwakel (NL)	1	T. tabaci H3	C C C T C G A T T A A A T A A T A T A A G A T T C T G A C T T T T A C C C C C T T C T C T G G G A T T A T T A A T T A T A G G A C T T T A T A A A G A A G G A G C G G G A A C G G G A T G A A C A G T A T A T C C A C C T T T A T C A A C G T T T T A T C A T T C A G G A C C T T C A G T A G A C T T A A C A A T T T T T T C T T T A C A C C T T G C A G G G A T T T C T T C A A T T T T A G G T G C C T T A A…
14	De Kwakel (NL)	1	T. tabaci H4	C C C T C G A T T A A A T A A T A T A A G A T T C T G A C T T T T A C C C C C T T C T C T G G G A T T A T T A A T T A T A G G A C T T T A T A A A G A A G G A G C G G G A A C A G G A T G A A C A G T A T A T C C A C C T T T A T C A A C G T T T T A T C A T T C A G G A C C T T C A G T A G A C T T A A C A A T T T T T T C T T T A C A C C T T G C A G G G A T T T C T T C A A T T T T A G G T G C C T T A A…
15	De Kwakel (NL)	1	T. tabaci H4	C C C T C G A T T A A A T A A T A T A A G A T T C T G A C T T T T A C C C C C T T C T C T G G G A T T A T T A A T T A T A G G A C T T T A T A A A G A A G G A G C G G G A A C A G G A T G A A C A G T A T A T C C A C C T T T A T C A A C G T T T T A T C A T T C A G G A C C T T C A G T A G A C T T A A C A A T T T T T T C T T T A C A C C T T G C A G G G A T T T C T T C A A T T T T A G G T G C C T T A A…
16	De Kwakel (NL)	1	T. tabaci H4	C C C T C G A T T A A A T A A T A T A A G A T T C T G A C T T T T A C C C C C T T C T C T G G G A T T A T T A A T T A T A G G A C T T T A T A A A G A A G G A G C G G G A A C A G G A T G A A C A G T A T A T C C A C C T T T A T C A A C G T T T T A T C A T T C A G G A C C T T C A G T A G A C T T A A C A A T T T T T T C T T T A C A C C T T G C A G G G A T T T C T T C A A T T T T A G G T G C C T T A A…
17	De Kwakel (NL)	1	T. tabaci H4	C C C T C G A T T A A A T A A T A T A A G A T T C T G A C T T T T A C C C C C T T C T C T G G G A T T A T T A A T T A T A G G A C T T T A T A A A G A A G G A G C G G G A A C A G G A T G A A C A G T A T A T C C A C C T T T A T C A A C G T T T T A T C A T T C A G G A C C T T C A G T A G A C T T A A C A A T T T T T T C T T T A C A C C T T G C A G G G A T T T C T T C A A T T T T A G G T G C C T T A A…
18	De Kwakel (NL)	1	T. tabaci H4	C C C T C G A T T A A A T A A T A T A A G A T T C T G A C T T T T A C C C C C T T C T C T G G G A T T A T T A A T T A T A G G A C T T T A T A A A G A A G G A G C G G G A A C A G G A T G A A C A G T A T A T C C A C C T T T A T C A A C G T T T T A T C A T T C A G G A C C T T C A G T A G A C T T A A C A A T T T T T T C T T T A C A C C T T G C A G G G A T T T C T T C A A T T T T A G G T G C C T T A A…
19	De Kwakel (NL)	1	T. tabaci H4	C C C T C G A T T A A A T A A T A T A A G A T T C T G A C T T T T A C C C C C T T C T C T G G G A T T A T T A A T T A T A G G A C T T T A T A A A G A A G G A G C G G G A A C A G G A T G A A C A G T A T A T C C A C C T T T A T C A A C G T T T T A T C A T T C A G G A C C T T C A G T A G A C T T A A C A A T T T T T T C T T T A C A C C T T G C A G G G A T T T C T T C A A T T T T A G G T G C C T T A A…
20	De Kwakel (NL)	1	T. tabaci H4	C C C T C G A T T A A A T A A T A T A A G A T T C T G A C T T T T A C C C C C T T C T C T G G G A T T A T T A A T T A T A G G A C T T T A T A A A G A A G G A G C G G G A A C A G G A T G A A C A G T A T A T C C A C C T T T A T C A A C G T T T T A T C A T T C A G G A C C T T C A G T A G A C T T A A C A A T T T T T T C T T T A C A C C T T G C A G G G A T T T C T T C A A T T T T A G G T G C C T T A A…
21	De Kwakel (NL)	1	T. tabaci H3	C C C T C G A T T A A A T A A T A T A A G A T T C T G A C T T T T A C C C C C T T C T C T G G G A T T A T T A A T T A T A G G A C T T T A T A A A G A A G G A G C G G G A A C G G G A T G A A C A G T A T A T C C A C C T T T A T C A A C G T T T T A T C A T T C A G G A C C T T C A G T A G A C T T A A C A A T T T T T T C T T T A C A C C T T G C A G G G A T T T C T T C A A T T T T A G G T G C C T T A A…
22	De Kwakel (NL)	1	T. tabaci H3	C C C T C G A T T A A A T A A T A T A A G A T T C T G A C T T T T A C C C C C T T C T C T G G G A T T A T T A A T T A T A G G A C T T T A T A A A G A A G G A G C G G G A A C G G G A T G A A C A G T A T A T C C A C C T T T A T C A A C G T T T T A T C A T T C A G G A C C T T C A G T A G A C T T A A C A A T T T T T T C T T T A C A C C T T G C A G G G A T T T C T T C A A T T T T A G G T G C C T T A A…
23	De Kwakel (NL)	1	T. tabaci H1	C C C T C G A T T A A A T A A T A T A A G A T T C T G A C T T T T A C C C C C T T C T C T G G G A T T A T T A A T T A T A G G A C T T T A T A A A G A A G G A G C G G G A A C G G G A T G A A C A G T A T A T C C A C C T T T A T C A A C G T T T T A T C A T T C A G G A C C T T C A G T A G A C T T A A C A A T T T T T T C T T T A C A C C T T G C A G G G A T T T C T T C A A T T T T A G G T G C C T T A A…
24	De Kwakel (NL)	1	T. tabaci H4	C C C T C G A T T A A A T A A T A T A A G A T T C T G A C T T T T A C C C C C T T C T C T G G G A T T A T T A A T T A T A G G A C T T T A T A A A G A A G G A G C G G G A A C A G G A T G A A C A G T A T A T C C A C C T T T A T C A A C G T T T T A T C A T T C A G G A C C T T C A G T A G A C T T A A C A A T T T T T T C T T T A C A C C T T G C A G G G A T T T C T T C A A T T T T A G G T G C C T T A A…
25	De Kwakel (NL)	1	T. tabaci H4	C C C T C G A T T A A A T A A T A T A A G A T T C T G A C T T T T A C C C C C T T C T C T G G G A T T A T T A A T T A T A G G A C T T T A T A A A G A A G G A G C G G G A A C A G G A T G A A C A G T A T A T C C A C C T T T A T C A A C G T T T T A T C A T T C A G G A C C T T C A G T A G A C T T A A C A A T T T T T T C T T T A C A C C T T G C A G G G A T T T C T T C A A T T T T A G G T G C C T T A A…
26	De Kwakel (NL)	1	T. tabaci H4	C C C T C G A T T A A A T A A T A T A A G A T T C T G A C T T T T A C C C C C T T C T C T G G G A T T A T T A A T T A T A G G A C T T T A T A A A G A A G G A G C G G G A A C A G G A T G A A C A G T A T A T C C A C C T T T A T C A A C G T T T T A T C A T T C A G G A C C T T C A G T A G A C T T A A C A A T T T T T T C T T T A C A C C T T G C A G G G A T T T C T T C A A T T T T A G G T G C C T T A A…
27	De Kwakel (NL)	1	T. tabaci H4	C C C T C G A T T A A A T A A T A T A A G A T T C T G A C T T T T A C C C C C T T C T C T G G G A T T A T T A A T T A T A G G A C T T T A T A A A G A A G G A G C G G G A A C A G G A T G A A C A G T A T A T C C A C C T T T A T C A A C G T T T T A T C A T T C A G G A C C T T C A G T A G A C T T A A C A A T T T T T T C T T T A C A C C T T G C A G G G A T T T C T T C A A T T T T A G G T G C C T T A A…
28	De Kwakel (NL)	1	T. tabaci H4	C C C T C G A T T A A A T A A T A T A A G A T T C T G A C T T T T A C C C C C T T C T C T G G G A T T A T T A A T T A T A G G A C T T T A T A A A G A A G G A G C G G G A A C A G G A T G A A C A G T A T A T C C A C C T T T A T C A A C G T T T T A T C A T T C A G G A C C T T C A G T A G A C T T A A C A A T T T T T T C T T T A C A C C T T G C A G G G A T T T C T T C A A T T T T A G G T G C C T T A A…
29	De Kwakel (NL)	1	T. tabaci H4	C C C T C G A T T A A A T A A T A T A A G A T T C T G A C T T T T A C C C C C T T C T C T G G G A T T A T T A A T T A T A G G A C T T T A T A A A G A A G G A G C G G G A A C A G G A T G A A C A G T A T A T C C A C C T T T A T C A A C G T T T T A T C A T T C A G G A C C T T C A G T A G A C T T A A C A A T T T T T T C T T T A C A C C T T G C A G G G A T T T C T T C A A T T T T A G G T G C C T T A A…
30	De Kwakel (NL)	1	F. tenuicornis H1	C C C T C G G C T T A A T A A T A T A A G A T T T T G A C T C T T A C C A C C A T C T C T A A C T C T T T T A A T T A T A G G T T T A T C C A G A G A T G G T G C A G G A A C A G G A T G A A C A G T T T A T C C G C C T T T A T C A A C A T T T T A C C A T T C C G G A G T A T C A G T A G A T T T A A C T A T T T T T T C T T T A C A T T T A G C A G G T A T A T C A T C A A T T T T A G G G G C A C T A A…
31	De Kwakel (NL)	1	T. tabaci H3	C C C T C G A T T A A A T A A T A T A A G A T T C T G A C T T T T A C C C C C T T C T C T G G G A T T A T T A A T T A T A G G A C T T T A T A A A G A A G G A G C G G G A A C G G G A T G A A C A G T A T A T C C A C C T T T A T C A A C G T T T T A T C A T T C A G G A C C T T C A G T A G A C T T A A C A A T T T T T T C T T T A C A C C T T G C A G G G A T T T C T T C A A T T T T A G G T G C C T T A A…
32	De Kwakel (NL)	1	T. tabaci H4	C C C T C G A T T A A A T A A T A T A A G A T T C T G A C T T T T A C C C C C T T C T C T G G G A T T A T T A A T T A T A G G A C T T T A T A A A G A A G G A G C G G G A A C A G G A T G A A C A G T A T A T C C A C C T T T A T C A A C G T T T T A T C A T T C A G G A C C T T C A G T A G A C T T A A C A A T T T T T T C T T T A C A C C T T G C A G G G A T T T C T T C A A T T T T A G G T G C C T T A A…
33	De Kwakel (NL)	1	T. tabaci H4	C C C T C G A T T A A A T A A T A T A A G A T T C T G A C T T T T A C C C C C T T C T C T G G G A T T A T T A A T T A T A G G A C T T T A T A A A G A A G G A G C G G G A A C A G G A T G A A C A G T A T A T C C A C C T T T A T C A A C G T T T T A T C A T T C A G G A C C T T C A G T A G A C T T A A C A A T T T T T T C T T T A C A C C T T G C A G G G A T T T C T T C A A T T T T A G G T G C C T T A A…
34	Krabbendam (NL)	2	T. tabaci H4	C C C T C G A T T A A A T A A T A T A A G A T T C T G A C T T T T A C C C C C T T C T C T G G G A T T A T T A A T T A T A G G A C T T T A T A A A G A A G G A G C G G G A A C A G G A T G A A C A G T A T A T C C A C C T T T A T C A A C G T T T T A T C A T T C A G G A C C T T C A G T A G A C T T A A C A A T T T T T T C T T T A C A C C T T G C A G G G A T T T C T T C A A T T T T A G G T G C C T T A A…
35	Krabbendam (NL)	2	F. occidentalis H1	T C C T C G A C T T A A T A A C A T A A G A T T T T G A C T T C T T C C A C C C T C T T T A A C A T T G T T A A T T A T A G G T T T A T C A A A A G A T G G T G C A G G A A C A G G A T G A A C A G T T T A C C C A C C T T T G T C A A C T T T T T A T C A C T C T G G A C C A T C A G T A G A T T T A A C T A T T T T T T C C C T T C A T T T A G C A G G T A T T T C T T C A A T T C T A G G A G C T T T A A…
36	Krabbendam (NL)	2	T. tabaci H4	C C C T C G A T T A A A T A A T A T A A G A T T C T G A C T T T T A C C C C C T T C T C T G G G A T T A T T A A T T A T A G G A C T T T A T A A A G A A G G A G C G G G A A C A G G A T G A A C A G T A T A T C C A C C T T T A T C A A C G T T T T A T C A T T C A G G A C C T T C A G T A G A C T T A A C A A T T T T T T C T T T A C A C C T T G C A G G G A T T T C T T C A A T T T T A G G T G C C T T A A…
37	Krabbendam (NL)	2	T. tabaci H3	C C C T C G A T T A A A T A A T A T A A G A T T C T G A C T T T T A C C C C C T T C T C T G G G A T T A T T A A T T A T A G G A C T T T A T A A A G A A G G A G C G G G A A C G G G A T G A A C A G T A T A T C C A C C T T T A T C A A C G T T T T A T C A T T C A G G A C C T T C A G T A G A C T T A A C A A T T T T T T C T T T A C A C C T T G C A G G G A T T T C T T C A A T T T T A G G T G C C T T A A…
38	Krabbendam (NL)	2	T. tabaci H4	C C C T C G A T T A A A T A A T A T A A G A T T C T G A C T T T T A C C C C C T T C T C T G G G A T T A T T A A T T A T A G G A C T T T A T A A A G A A G G A G C G G G A A C A G G A T G A A C A G T A T A T C C A C C T T T A T C A A C G T T T T A T C A T T C A G G A C C T T C A G T A G A C T T A A C A A T T T T T T C T T T A C A C C T T G C A G G G A T T T C T T C A A T T T T A G G T G C C T T A A…
40	Krabbendam (NL)	2	T. tabaci H3	C C C T C G A T T A A A T A A T A T A A G A T T C T G A C T T T T A C C C C C T T C T C T G G G A T T A T T A A T T A T A G G A C T T T A T A A A G A A G G A G C G G G A A C G G G A T G A A C A G T A T A T C C A C C T T T A T C A A C G T T T T A T C A T T C A G G A C C T T C A G T A G A C T T A A C A A T T T T T T C T T T A C A C C T T G C A G G G A T T T C T T C A A T T T T A G G T G C C T T A A…
41	Krabbendam (NL)	2	T. tabaci H3	C C C T C G A T T A A A T A A T A T A A G A T T C T G A C T T T T A C C C C C T T C T C T G G G A T T A T T A A T T A T A G G A C T T T A T A A A G A A G G A G C G G G A A C G G G A T G A A C A G T A T A T C C A C C T T T A T C A A C G T T T T A T C A T T C A G G A C C T T C A G T A G A C T T A A C A A T T T T T T C T T T A C A C C T T G C A G G G A T T T C T T C A A T T T T A G G T G C C T T A A…
42	Krabbendam (NL)	2	T. tabaci H3	C C C T C G A T T A A A T A A T A T A A G A T T C T G A C T T T T A C C C C C T T C T C T G G G A T T A T T A A T T A T A G G A C T T T A T A A A G A A G G A G C G G G A A C G G G A T G A A C A G T A T A T C C A C C T T T A T C A A C G T T T T A T C A T T C A G G A C C T T C A G T A G A C T T A A C A A T T T T T T C T T T A C A C C T T G C A G G G A T T T C T T C A A T T T T A G G T G C C T T A A…
43	Krabbendam (NL)	2	T. tabaci H36	C C C T C G A T T A A A T A A T A T A A G A T T C T G A C T T T T A C C C C C T T C T C T G G G A T T A T T A A T T A T A G G A C T T T A T A A A G A A G G A G C G G G A A C G G G A T G A A C A G T A T A T C C A C C T T T A T C A A C G T T T T A T C A T T C A G G A C C T T C A G T A G A C T T A A C A A T T T T T T C T T T A C A C C T T G C A G G G A T T T C T T C A A T T T T A G G T G C C T T A A…
44	Krabbendam (NL)	2	T. tabaci H3	C C C T C G A T T A A A T A A T A T A A G A T T C T G A C T T T T A C C C C C T T C T C T G G G A T T A T T A A T T A T A G G A C T T T A T A A A G A A G G A G C G G G A A C G G G A T G A A C A G T A T A T C C A C C T T T A T C A A C G T T T T A T C A T T C A G G A C C T T C A G T A G A C T T A A C A A T T T T T T C T T T A C A C C T T G C A G G G A T T T C T T C A A T T T T A G G T G C C T T A A…
45	Krabbendam (NL)	2	T. tabaci H3	C C C T C G A T T A A A T A A T A T A A G A T T C T G A C T T T T A C C C C C T T C T C T G G G A T T A T T A A T T A T A G G A C T T T A T A A A G A A G G A G C G G G A A C G G G A T G A A C A G T A T A T C C A C C T T T A T C A A C G T T T T A T C A T T C A G G A C C T T C A G T A G A C T T A A C A A T T T T T T C T T T A C A C C T T G C A G G G A T T T C T T C A A T T T T A G G T G C C T T A A…
46	Krabbendam (NL)	2	T. tabaci H4	C C C T C G A T T A A A T A A T A T A A G A T T C T G A C T T T T A C C C C C T T C T C T G G G A T T A T T A A T T A T A G G A C T T T A T A A A G A A G G A G C G G G A A C A G G A T G A A C A G T A T A T C C A C C T T T A T C A A C G T T T T A T C A T T C A G G A C C T T C A G T A G A C T T A A C A A T T T T T T C T T T A C A C C T T G C A G G G A T T T C T T C A A T T T T A G G T G C C T T A A…
47	Krabbendam (NL)	2	T. tabaci H36	C C C T C G A T T A A A T A A T A T A A G A T T C T G A C T T T T A C C C C C T T C T C T G G G A T T A T T A A T T A T A G G A C T T T A T A A A G A A G G A G C G G G A A C G G G A T G A A C A G T A T A T C C A C C T T T A T C A A C G T T T T A T C A T T C A G G A C C T T C A G T A G A C T T A A C A A T T T T T T C T T T A C A C C T T G C A G G G A T T T C T T C A A T T T T A G G T G C C T T A A…
48	Krabbendam (NL)	2	F. occidentalis H2	T C C T C G A C T T A A T A A C A T A A G A T T T T G A C T T C T T C C A C C C T C T T T A A C A T T G T T A A T T A T A G G T T T A T C A A A A G A T G G T G C A G G A A C A G G A T G A A C A G T T T A C C C A C C T T T G T C A A C T T T T T A T C A C T C T G G A C C A T C A G T A G A T T T A A C T A T T T T T T C C C T T C A T T T A G C A G G T A T T T C T T C A A T T C T A G G A G C T T T A A…
49	Krabbendam (NL)	2	F. occidentalis H1	T C C T C G A C T T A A T A A C A T A A G A T T T T G A C T T C T T C C A C C C T C T T T A A C A T T G T T A A T T A T A G G T T T A T C A A A A G A T G G T G C A G G A A C A G G A T G A A C A G T T T A C C C A C C T T T G T C A A C T T T T T A T C A C T C T G G A C C A T C A G T A G A T T T A A C T A T T T T T T C C C T T C A T T T A G C A G G T A T T T C T T C A A T T C T A G G A G C T T T A A…
50	Krabbendam (NL)	2	T. tabaci H4	C C C T C G A T T A A A T A A T A T A A G A T T C T G A C T T T T A C C C C C T T C T C T G G G A T T A T T A A T T A T A G G A C T T T A T A A A G A A G G A G C G G G A A C A G G A T G A A C A G T A T A T C C A C C T T T A T C A A C G T T T T A T C A T T C A G G A C C T T C A G T A G A C T T A A C A A T T T T T T C T T T A C A C C T T G C A G G G A T T T C T T C A A T T T T A G G T G C C T T A A…
51	Krabbendam (NL)	2	T. tabaci H4	C C C T C G A T T A A A T A A T A T A A G A T T C T G A C T T T T A C C C C C T T C T C T G G G A T T A T T A A T T A T A G G A C T T T A T A A A G A A G G A G C G G G A A C A G G A T G A A C A G T A T A T C C A C C T T T A T C A A C G T T T T A T C A T T C A G G A C C T T C A G T A G A C T T A A C A A T T T T T T C T T T A C A C C T T G C A G G G A T T T C T T C A A T T T T A G G T G C C T T A A…
52	Krabbendam (NL)	2	T. tabaci H3	C C C T C G A T T A A A T A A T A T A A G A T T C T G A C T T T T A C C C C C T T C T C T G G G A T T A T T A A T T A T A G G A C T T T A T A A A G A A G G A G C G G G A A C G G G A T G A A C A G T A T A T C C A C C T T T A T C A A C G T T T T A T C A T T C A G G A C C T T C A G T A G A C T T A A C A A T T T T T T C T T T A C A C C T T G C A G G G A T T T C T T C A A T T T T A G G T G C C T T A A…
53	Krabbendam (NL)	2	T. tabaci H4	C C C T C G A T T A A A T A A T A T A A G A T T C T G A C T T T T A C C C C C T T C T C T G G G A T T A T T A A T T A T A G G A C T T T A T A A A G A A G G A G C G G G A A C A G G A T G A A C A G T A T A T C C A C C T T T A T C A A C G T T T T A T C A T T C A G G A C C T T C A G T A G A C T T A A C A A T T T T T T C T T T A C A C C T T G C A G G G A T T T C T T C A A T T T T A G G T G C C T T A A…
54	Krabbendam (NL)	2	T. tabaci H4	C C C T C G A T T A A A T A A T A T A A G A T T C T G A C T T T T A C C C C C T T C T C T G G G A T T A T T A A T T A T A G G A C T T T A T A A A G A A G G A G C G G G A A C A G G A T G A A C A G T A T A T C C A C C T T T A T C A A C G T T T T A T C A T T C A G G A C C T T C A G T A G A C T T A A C A A T T T T T T C T T T A C A C C T T G C A G G G A T T T C T T C A A T T T T A G G T G C C T T A A…
55	Krabbendam (NL)	2	T. tabaci H3	C C C T C G A T T A A A T A A T A T A A G A T T C T G A C T T T T A C C C C C T T C T C T G G G A T T A T T A A T T A T A G G A C T T T A T A A A G A A G G A G C G G G A A C G G G A T G A A C A G T A T A T C C A C C T T T A T C A A C G T T T T A T C A T T C A G G A C C T T C A G T A G A C T T A A C A A T T T T T T C T T T A C A C C T T G C A G G G A T T T C T T C A A T T T T A G G T G C C T T A A…
56	Krabbendam (NL)	2	T. tabaci H3	C C C T C G A T T A A A T A A T A T A A G A T T C T G A C T T T T A C C C C C T T C T C T G G G A T T A T T A A T T A T A G G A C T T T A T A A A G A A G G A G C G G G A A C G G G A T G A A C A G T A T A T C C A C C T T T A T C A A C G T T T T A T C A T T C A G G A C C T T C A G T A G A C T T A A C A A T T T T T T C T T T A C A C C T T G C A G G G A T T T C T T C A A T T T T A G G T G C C T T A A…
57	Krabbendam (NL)	2	T. tabaci H3	C C C T C G A T T A A A T A A T A T A A G A T T C T G A C T T T T A C C C C C T T C T C T G G G A T T A T T A A T T A T A G G A C T T T A T A A A G A A G G A G C G G G A A C G G G A T G A A C A G T A T A T C C A C C T T T A T C A A C G T T T T A T C A T T C A G G A C C T T C A G T A G A C T T A A C A A T T T T T T C T T T A C A C C T T G C A G G G A T T T C T T C A A T T T T A G G T G C C T T A A…
58	Krabbendam (NL)	2	T. tabaci H4	C C C T C G A T T A A A T A A T A T A A G A T T C T G A C T T T T A C C C C C T T C T C T G G G A T T A T T A A T T A T A G G A C T T T A T A A A G A A G G A G C G G G A A C A G G A T G A A C A G T A T A T C C A C C T T T A T C A A C G T T T T A T C A T T C A G G A C C T T C A G T A G A C T T A A C A A T T T T T T C T T T A C A C C T T G C A G G G A T T T C T T C A A T T T T A G G T G C C T T A A…
59	Krabbendam (NL)	2	T. tabaci H4	C C C T C G A T T A A A T A A T A T A A G A T T C T G A C T T T T A C C C C C T T C T C T G G G A T T A T T A A T T A T A G G A C T T T A T A A A G A A G G A G C G G G A A C A G G A T G A A C A G T A T A T C C A C C T T T A T C A A C G T T T T A T C A T T C A G G A C C T T C A G T A G A C T T A A C A A T T T T T T C T T T A C A C C T T G C A G G G A T T T C T T C A A T T T T A G G T G C C T T A A…
60	Krabbendam (NL)	2	T. tabaci H3	C C C T C G A T T A A A T A A T A T A A G A T T C T G A C T T T T A C C C C C T T C T C T G G G A T T A T T A A T T A T A G G A C T T T A T A A A G A A G G A G C G G G A A C G G G A T G A A C A G T A T A T C C A C C T T T A T C A A C G T T T T A T C A T T C A G G A C C T T C A G T A G A C T T A A C A A T T T T T T C T T T A C A C C T T G C A G G G A T T T C T T C A A T T T T A G G T G C C T T A A…
61	Krabbendam (NL)	2	T. tabaci H3	C C C T C G A T T A A A T A A T A T A A G A T T C T G A C T T T T A C C C C C T T C T C T G G G A T T A T T A A T T A T A G G A C T T T A T A A A G A A G G A G C G G G A A C G G G A T G A A C A G T A T A T C C A C C T T T A T C A A C G T T T T A T C A T T C A G G A C C T T C A G T A G A C T T A A C A A T T T T T T C T T T A C A C C T T G C A G G G A T T T C T T C A A T T T T A G G T G C C T T A A…
62	Krabbendam (NL)	2	T. tabaci H4	C C C T C G A T T A A A T A A T A T A A G A T T C T G A C T T T T A C C C C C T T C T C T G G G A T T A T T A A T T A T A G G A C T T T A T A A A G A A G G A G C G G G A A C A G G A T G A A C A G T A T A T C C A C C T T T A T C A A C G T T T T A T C A T T C A G G A C C T T C A G T A G A C T T A A C A A T T T T T T C T T T A C A C C T T G C A G G G A T T T C T T C A A T T T T A G G T G C C T T A A…
63	Krabbendam (NL)	2	T. tabaci H3	C C C T C G A T T A A A T A A T A T A A G A T T C T G A C T T T T A C C C C C T T C T C T G G G A T T A T T A A T T A T A G G A C T T T A T A A A G A A G G A G C G G G A A C G G G A T G A A C A G T A T A T C C A C C T T T A T C A A C G T T T T A T C A T T C A G G A C C T T C A G T A G A C T T A A C A A T T T T T T C T T T A C A C C T T G C A G G G A T T T C T T C A A T T T T A G G T G C C T T A A…
64	Krabbendam (NL)	2	T. tabaci H3	C C C T C G A T T A A A T A A T A T A A G A T T C T G A C T T T T A C C C C C T T C T C T G G G A T T A T T A A T T A T A G G A C T T T A T A A A G A A G G A G C G G G A A C G G G A T G A A C A G T A T A T C C A C C T T T A T C A A C G T T T T A T C A T T C A G G A C C T T C A G T A G A C T T A A C A A T T T T T T C T T T A C A C C T T G C A G G G A T T T C T T C A A T T T T A G G T G C C T T A A…
65	Krabbendam (NL)	2	T. tabaci H4	C C C T C G A T T A A A T A A T A T A A G A T T C T G A C T T T T A C C C C C T T C T C T G G G A T T A T T A A T T A T A G G A C T T T A T A A A G A A G G A G C G G G A A C A G G A T G A A C A G T A T A T C C A C C T T T A T C A A C G T T T T A T C A T T C A G G A C C T T C A G T A G A C T T A A C A A T T T T T T C T T T A C A C C T T G C A G G G A T T T C T T C A A T T T T A G G T G C C T T A A…
66	Krabbendam (NL)	2	T. tabaci H3	C C C T C G A T T A A A T A A T A T A A G A T T C T G A C T T T T A C C C C C T T C T C T G G G A T T A T T A A T T A T A G G A C T T T A T A A A G A A G G A G C G G G A A C G G G A T G A A C A G T A T A T C C A C C T T T A T C A A C G T T T T A T C A T T C A G G A C C T T C A G T A G A C T T A A C A A T T T T T T C T T T A C A C C T T G C A G G G A T T T C T T C A A T T T T A G G T G C C T T A A…
67	Progreso (UY)	3	T. tabaci H1	C C C T C G A T T A A A T A A T A T A A G A T T C T G A C T T T T A C C C C C T T C T C T G G G A T T A T T A A T T A T A G G A C T T T A T A A A G A A G G A G C G G G A A C G G G A T G A A C A G T A T A T C C A C C T T T A T C A A C G T T T T A T C A T T C A G G A C C T T C A G T A G A C T T A A C A A T T T T T T C T T T A C A C C T T G C A G G G A T T T C T T C A A T T T T A G G T G C C T T A A…
68	Progreso (UY)	3	T. tabaci H1	C C C T C G A T T A A A T A A T A T A A G A T T C T G A C T T T T A C C C C C T T C T C T G G G A T T A T T A A T T A T A G G A C T T T A T A A A G A A G G A G C G G G A A C G G G A T G A A C A G T A T A T C C A C C T T T A T C A A C G T T T T A T C A T T C A G G A C C T T C A G T A G A C T T A A C A A T T T T T T C T T T A C A C C T T G C A G G G A T T T C T T C A A T T T T A G G T G C C T T A A…
69	Progreso (UY)	3	T. tabaci H1	C C C T C G A T T A A A T A A T A T A A G A T T C T G A C T T T T A C C C C C T T C T C T G G G A T T A T T A A T T A T A G G A C T T T A T A A A G A A G G A G C G G G A A C G G G A T G A A C A G T A T A T C C A C C T T T A T C A A C G T T T T A T C A T T C A G G A C C T T C A G T A G A C T T A A C A A T T T T T T C T T T A C A C C T T G C A G G G A T T T C T T C A A T T T T A G G T G C C T T A A…
70	Progreso (UY)	3	T. tabaci H28	C C C T C G A T T A A A T A A T A T A A G A T T C T G A C T T T T A C C C C C T T C T C T G G G A T T A T T A A T T A T A G G A C T T T A T A A A G A A G G A G C G G G A A C A G G A T G A A C A G T G T A T C C A C C T T T A T C A A C A T T T T A T C A T T C A G G A C C T T C A G T A G A C T T A A C A A T T T T T T C T T T A C A C C T T G C A G G G A T T T C T T C A A T T T T G G G T G C C T T A A…
71	Progreso (UY)	3	T. tabaci H1	C C C T C G A T T A A A T A A T A T A A G A T T C T G A C T T T T A C C C C C T T C T C T G G G A T T A T T A A T T A T A G G A C T T T A T A A A G A A G G A G C G G G A A C G G G A T G A A C A G T A T A T C C A C C T T T A T C A A C G T T T T A T C A T T C A G G A C C T T C A G T A G A C T T A A C A A T T T T T T C T T T A C A C C T T G C A G G G A T T T C T T C A A T T T T A G G T G C C T T A A…
72	Progreso (UY)	3	T. tabaci H36	C C C T C G A T T A A A T A A T A T A A G A T T C T G A C T T T T A C C C C C T T C T C T G G G A T T A T T A A T T A T A G G A C T T T A T A A A G A A G G A G C G G G A A C G G G A T G A A C A G T A T A T C C A C C T T T A T C A A C G T T T T A T C A T T C A G G A C C T T C A G T A G A C T T A A C A A T T T T T T C T T T A C A C C T T G C A G G G A T T T C T T C A A T T T T A G G T G C C T T A A…
73	Progreso (UY)	3	T. tabaci H19	C C C T C G A T T A A A T A A T A T A A G A T T C T G A C T T T T A C C C C C T T C T C T G G G A T T A T T A A T T A T A G G A C T T T A T A A A G A A G G A G C G G G A A C A G G A T G A A C A G T G T A T C C A C C T T T A T C A A C A T T T T A T C A T T C A G G A C C T T C A G T A G A C T T A A C A A T T T T T T C T T T A C A C C T A G C A G G G A T T T C T T C A A T T T T G G G T G C C T T A A…
74	Progreso (UY)	3	T. tabaci H1	C C C T C G A T T A A A T A A T A T A A G A T T C T G A C T T T T A C C C C C T T C T C T G G G A T T A T T A A T T A T A G G A C T T T A T A A A G A A G G A G C G G G A A C G G G A T G A A C A G T A T A T C C A C C T T T A T C A A C G T T T T A T C A T T C A G G A C C T T C A G T A G A C T T A A C A A T T T T T T C T T T A C A C C T T G C A G G G A T T T C T T C A A T T T T A G G T G C C T T A A…
75	Progreso (UY)	3	T. tabaci H5	C C C T C G A T T A A A T A A T A T A A G A T T C T G A C T T T T A C C C C C T T C T C T G G G A T T A T T A A T T A T A G G A C T T T A T A A A G A A G G G G C G G G A A C G G G A T G A A C A G T A T A T C C A C C T T T A T C A A C G T T T T A T C A T T C A G G A C C T T C A G T A G A C T T A A C A A T T T T T T C T T T A C A C C T T G C A G G G A T T T C T T C A A T T T T A G G T G C C T T A A…
76	Progreso (UY)	3	T. tabaci H1	C C C T C G A T T A A A T A A T A T A A G A T T C T G A C T T T T A C C C C C T T C T C T G G G A T T A T T A A T T A T A G G A C T T T A T A A A G A A G G A G C G G G A A C G G G A T G A A C A G T A T A T C C A C C T T T A T C A A C G T T T T A T C A T T C A G G A C C T T C A G T A G A C T T A A C A A T T T T T T C T T T A C A C C T T G C A G G G A T T T C T T C A A T T T T A G G T G C C T T A A…
77	Progreso (UY)	3	T. tabaci H1	C C C T C G A T T A A A T A A T A T A A G A T T C T G A C T T T T A C C C C C T T C T C T G G G A T T A T T A A T T A T A G G A C T T T A T A A A G A A G G A G C G G G A A C G G G A T G A A C A G T A T A T C C A C C T T T A T C A A C G T T T T A T C A T T C A G G A C C T T C A G T A G A C T T A A C A A T T T T T T C T T T A C A C C T T G C A G G G A T T T C T T C A A T T T T A G G T G C C T T A A…
78	Progreso (UY)	3	T. tabaci H1	C C C T C G A T T A A A T A A T A T A A G A T T C T G A C T T T T A C C C C C T T C T C T G G G A T T A T T A A T T A T A G G A C T T T A T A A A G A A G G A G C G G G A A C G G G A T G A A C A G T A T A T C C A C C T T T A T C A A C G T T T T A T C A T T C A G G A C C T T C A G T A G A C T T A A C A A T T T T T T C T T T A C A C C T T G C A G G G A T T T C T T C A A T T T T A G G T G C C T T A A…
79	Progreso (UY)	3	T. tabaci H1	C C C T C G A T T A A A T A A T A T A A G A T T C T G A C T T T T A C C C C C T T C T C T G G G A T T A T T A A T T A T A G G A C T T T A T A A A G A A G G A G C G G G A A C G G G A T G A A C A G T A T A T C C A C C T T T A T C A A C G T T T T A T C A T T C A G G A C C T T C A G T A G A C T T A A C A A T T T T T T C T T T A C A C C T T G C A G G G A T T T C T T C A A T T T T A G G T G C C T T A A…
80	Progreso (UY)	3	T. tabaci H1	C C C T C G A T T A A A T A A T A T A A G A T T C T G A C T T T T A C C C C C T T C T C T G G G A T T A T T A A T T A T A G G A C T T T A T A A A G A A G G A G C G G G A A C G G G A T G A A C A G T A T A T C C A C C T T T A T C A A C G T T T T A T C A T T C A G G A C C T T C A G T A G A C T T A A C A A T T T T T T C T T T A C A C C T T G C A G G G A T T T C T T C A A T T T T A G G T G C C T T A A…
81	Progreso (UY)	3	T. tabaci H1	C C C T C G A T T A A A T A A T A T A A G A T T C T G A C T T T T A C C C C C T T C T C T G G G A T T A T T A A T T A T A G G A C T T T A T A A A G A A G G A G C G G G A A C G G G A T G A A C A G T A T A T C C A C C T T T A T C A A C G T T T T A T C A T T C A G G A C C T T C A G T A G A C T T A A C A A T T T T T T C T T T A C A C C T T G C A G G G A T T T C T T C A A T T T T A G G T G C C T T A A…
82	Progreso (UY)	3	T. tabaci H1	C C C T C G A T T A A A T A A T A T A A G A T T C T G A C T T T T A C C C C C T T C T C T G G G A T T A T T A A T T A T A G G A C T T T A T A A A G A A G G A G C G G G A A C G G G A T G A A C A G T A T A T C C A C C T T T A T C A A C G T T T T A T C A T T C A G G A C C T T C A G T A G A C T T A A C A A T T T T T T C T T T A C A C C T T G C A G G G A T T T C T T C A A T T T T A G G T G C C T T A A…
83	Progreso (UY)	3	T. tabaci H19	C C C T C G A T T A A A T A A T A T A A G A T T C T G A C T T T T A C C C C C T T C T C T G G G A T T A T T A A T T A T A G G A C T T T A T A A A G A A G G A G C G G G A A C A G G A T G A A C A G T G T A T C C A C C T T T A T C A A C A T T T T A T C A T T C A G G A C C T T C A G T A G A C T T A A C A A T T T T T T C T T T A C A C C T A G C A G G G A T T T C T T C A A T T T T G G G T G C C T T A A…
84	Progreso (UY)	3	T. tabaci H1	C C C T C G A T T A A A T A A T A T A A G A T T C T G A C T T T T A C C C C C T T C T C T G G G A T T A T T A A T T A T A G G A C T T T A T A A A G A A G G A G C G G G A A C G G G A T G A A C A G T A T A T C C A C C T T T A T C A A C G T T T T A T C A T T C A G G A C C T T C A G T A G A C T T A A C A A T T T T T T C T T T A C A C C T T G C A G G G A T T T C T T C A A T T T T A G G T G C C T T A A…
85	Progreso (UY)	3	T. tabaci H19	C C C T C G A T T A A A T A A T A T A A G A T T C T G A C T T T T A C C C C C T T C T C T G G G A T T A T T A A T T A T A G G A C T T T A T A A A G A A G G A G C G G G A A C A G G A T G A A C A G T G T A T C C A C C T T T A T C A A C A T T T T A T C A T T C A G G A C C T T C A G T A G A C T T A A C A A T T T T T T C T T T A C A C C T A G C A G G G A T T T C T T C A A T T T T G G G T G C C T T A A…
86	Progreso (UY)	3	T. tabaci H27	C C C T C G A T T A A A T T A T A T A A G A T T C T G A C T T T T A C C C C C T T C T C T G G G A T T A T T A A T T A T A G G A C T T T A T A A A G A A G G A G C G G G A A C A G G A T G A A C A G T G T A T C C A C C T T T A T C A A C A T T T T A T C A T T C A G G A C C T T C A G T A G A C T T A A C A A T T T T T T C T T T A C A C C T T G C A G G G A T T T C T T C A A T T T T G G G T G C C T T A A…
87	Progreso (UY)	3	T. tabaci H28	C C C T C G A T T A A A T A A T A T A A G A T T C T G A C T T T T A C C C C C T T C T C T G G G A T T A T T A A T T A T A G G A C T T T A T A A A G A A G G A G C G G G A A C A G G A T G A A C A G T G T A T C C A C C T T T A T C A A C A T T T T A T C A T T C A G G A C C T T C A G T A G A C T T A A C A A T T T T T T C T T T A C A C C T T G C A G G G A T T T C T T C A A T T T T G G G T G C C T T A A…
88	Progreso (UY)	3	T. tabaci H1	C C C T C G A T T A A A T A A T A T A A G A T T C T G A C T T T T A C C C C C T T C T C T G G G A T T A T T A A T T A T A G G A C T T T A T A A A G A A G G A G C G G G A A C G G G A T G A A C A G T A T A T C C A C C T T T A T C A A C G T T T T A T C A T T C A G G A C C T T C A G T A G A C T T A A C A A T T T T T T C T T T A C A C C T T G C A G G G A T T T C T T C A A T T T T A G G T G C C T T A A…
89	Progreso (UY)	3	T. tabaci H1	C C C T C G A T T A A A T A A T A T A A G A T T C T G A C T T T T A C C C C C T T C T C T G G G A T T A T T A A T T A T A G G A C T T T A T A A A G A A G G A G C G G G A A C G G G A T G A A C A G T A T A T C C A C C T T T A T C A A C G T T T T A T C A T T C A G G A C C T T C A G T A G A C T T A A C A A T T T T T T C T T T A C A C C T T G C A G G G A T T T C T T C A A T T T T A G G T G C C T T A A…
90	Progreso (UY)	3	T. tabaci H1	C C C T C G A T T A A A T A A T A T A A G A T T C T G A C T T T T A C C C C C T T C T C T G G G A T T A T T A A T T A T A G G A C T T T A T A A A G A A G G A G C G G G A A C G G G A T G A A C A G T A T A T C C A C C T T T A T C A A C G T T T T A T C A T T C A G G A C C T T C A G T A G A C T T A A C A A T T T T T T C T T T A C A C C T T G C A G G G A T T T C T T C A A T T T T A G G T G C C T T A A…
91	Progreso (UY)	3	T. tabaci H1	C C C T C G A T T A A A T A A T A T A A G A T T C T G A C T T T T A C C C C C T T C T C T G G G A T T A T T A A T T A T A G G A C T T T A T A A A G A A G G A G C G G G A A C G G G A T G A A C A G T A T A T C C A C C T T T A T C A A C G T T T T A T C A T T C A G G A C C T T C A G T A G A C T T A A C A A T T T T T T C T T T A C A C C T T G C A G G G A T T T C T T C A A T T T T A G G T G C C T T A A…
92	Progreso (UY)	3	T. tabaci H1	C C C T C G A T T A A A T A A T A T A A G A T T C T G A C T T T T A C C C C C T T C T C T G G G A T T A T T A A T T A T A G G A C T T T A T A A A G A A G G A G C G G G A A C G G G A T G A A C A G T A T A T C C A C C T T T A T C A A C G T T T T A T C A T T C A G G A C C T T C A G T A G A C T T A A C A A T T T T T T C T T T A C A C C T T G C A G G G A T T T C T T C A A T T T T A G G T G C C T T A A…
93	Progreso (UY)	3	T. tabaci H3	C C C T C G A T T A A A T A A T A T A A G A T T C T G A C T T T T A C C C C C T T C T C T G G G A T T A T T A A T T A T A G G A C T T T A T A A A G A A G G A G C G G G A A C G G G A T G A A C A G T A T A T C C A C C T T T A T C A A C G T T T T A T C A T T C A G G A C C T T C A G T A G A C T T A A C A A T T T T T T C T T T A C A C C T T G C A G G G A T T T C T T C A A T T T T A G G T G C C T T A A…
94	Progreso (UY)	3	T. tabaci H5	C C C T C G A T T A A A T A A T A T A A G A T T C T G A C T T T T A C C C C C T T C T C T G G G A T T A T T A A T T A T A G G A C T T T A T A A A G A A G G G G C G G G A A C G G G A T G A A C A G T A T A T C C A C C T T T A T C A A C G T T T T A T C A T T C A G G A C C T T C A G T A G A C T T A A C A A T T T T T T C T T T A C A C C T T G C A G G G A T T T C T T C A A T T T T A G G T G C C T T A A…
95	Progreso (UY)	3	T. tabaci H1	C C C T C G A T T A A A T A A T A T A A G A T T C T G A C T T T T A C C C C C T T C T C T G G G A T T A T T A A T T A T A G G A C T T T A T A A A G A A G G A G C G G G A A C G G G A T G A A C A G T A T A T C C A C C T T T A T C A A C G T T T T A T C A T T C A G G A C C T T C A G T A G A C T T A A C A A T T T T T T C T T T A C A C C T T G C A G G G A T T T C T T C A A T T T T A G G T G C C T T A A…
96	Progreso (UY)	3	T. tabaci H1	C C C T C G A T T A A A T A A T A T A A G A T T C T G A C T T T T A C C C C C T T C T C T G G G A T T A T T A A T T A T A G G A C T T T A T A A A G A A G G A G C G G G A A C G G G A T G A A C A G T A T A T C C A C C T T T A T C A A C G T T T T A T C A T T C A G G A C C T T C A G T A G A C T T A A C A A T T T T T T C T T T A C A C C T T G C A G G G A T T T C T T C A A T T T T A G G T G C C T T A A…
97	Progreso (UY)	3	T. tabaci H1	C C C T C G A T T A A A T A A T A T A A G A T T C T G A C T T T T A C C C C C T T C T C T G G G A T T A T T A A T T A T A G G A C T T T A T A A A G A A G G A G C G G G A A C G G G A T G A A C A G T A T A T C C A C C T T T A T C A A C G T T T T A T C A T T C A G G A C C T T C A G T A G A C T T A A C A A T T T T T T C T T T A C A C C T T G C A G G G A T T T C T T C A A T T T T A G G T G C C T T A A…
98	Progreso (UY)	3	T. tabaci H1	C C C T C G A T T A A A T A A T A T A A G A T T C T G A C T T T T A C C C C C T T C T C T G G G A T T A T T A A T T A T A G G A C T T T A T A A A G A A G G A G C G G G A A C G G G A T G A A C A G T A T A T C C A C C T T T A T C A A C G T T T T A T C A T T C A G G A C C T T C A G T A G A C T T A A C A A T T T T T T C T T T A C A C C T T G C A G G G A T T T C T T C A A T T T T A G G T G C C T T A A…
99	Progreso (UY)	3	T. tabaci H1	C C C T C G A T T A A A T A A T A T A A G A T T C T G A C T T T T A C C C C C T T C T C T G G G A T T A T T A A T T A T A G G A C T T T A T A A A G A A G G A G C G G G A A C G G G A T G A A C A G T A T A T C C A C C T T T A T C A A C G T T T T A T C A T T C A G G A C C T T C A G T A G A C T T A A C A A T T T T T T C T T T A C A C C T T G C A G G G A T T T C T T C A A T T T T A G G T G C C T T A A…
100	Salto Grande (UY)	4	T. tabaci H11	C C C T C G A T T A A A T A A T A T A A G A T T C T G A C T T T T A C C C C C T T C T C T G G G A T T A T T A A T T A T A G G A C T T T A T A A A G A A G G A G C G G G A A C A G G A T G A A C A G T G T A T C C A C C T T T A T C A A C A T T T T A T C A T T C A G G A C C T T C A G T A G A C T T A A C A A T T T T T T C T T T A C A C C T T G C A G G A A T T T C T T C A A T T T T G G G T G C C T T A A…
101	Salto Grande (UY)	4	T. tabaci H33	C C C T C G A T T A A A T A A T A T A A G A T T C T G A C T T T T A C C C C C T T C T C T G G G A T T A T T A A T T A T A G G A C T T T A T A A A G A A G G A G C G G G A A C A G G A T G A A C A G T G T A T C C A C C T T T A T C A A C A T T T T A T C A T T C A G G A C C T T C A G T A G A C T T A A C A A T T T T T T C T T T A C A C C T T G C A G G A A T T T C T T C A A T T T T G G G T G C C T T A A…
102	Salto Grande (UY)	4	T. tabaci H28	C C C T C G A T T A A A T A A T A T A A G A T T C T G A C T T T T A C C C C C T T C T C T G G G A T T A T T A A T T A T A G G A C T T T A T A A A G A A G G A G C G G G A A C A G G A T G A A C A G T G T A T C C A C C T T T A T C A A C A T T T T A T C A T T C A G G A C C T T C A G T A G A C T T A A C A A T T T T T T C T T T A C A C C T T G C A G G G A T T T C T T C A A T T T T G G G T G C C T T A A…
104	Salto Grande (UY)	4	T. tabaci H10	C C C T C G A T T A A A T A A T A T A A G A T T C T G A C T T T T A C C C C C T T C T C T G G G A T T A T T A A T T A T A G G A C T T T A T A A A G A A G G A G C G G G A A C A G G A T G A A C A G T G T A T C C A C C T T T A T C A A C A T T T T A T C A T T C A G G A C C T T C A G T A G A C T T A A C A A T T T T T T C T T T A C A C C T T G C A G G A A T T T C T T C A A T T T T G G G T G C C T T A A…
105	Salto Grande (UY)	4	T. tabaci H1	C C C T C G A T T A A A T A A T A T A A G A T T C T G A C T T T T A C C C C C T T C T C T G G G A T T A T T A A T T A T A G G A C T T T A T A A A G A A G G A G C G G G A A C G G G A T G A A C A G T A T A T C C A C C T T T A T C A A C G T T T T A T C A T T C A G G A C C T T C A G T A G A C T T A A C A A T T T T T T C T T T A C A C C T T G C A G G G A T T T C T T C A A T T T T A G G T G C C T T A A…
106	Salto Grande (UY)	4	T. tabaci H28	C C C T C G A T T A A A T A A T A T A A G A T T C T G A C T T T T A C C C C C T T C T C T G G G A T T A T T A A T T A T A G G A C T T T A T A A A G A A G G A G C G G G A A C A G G A T G A A C A G T G T A T C C A C C T T T A T C A A C A T T T T A T C A T T C A G G A C C T T C A G T A G A C T T A A C A A T T T T T T C T T T A C A C C T T G C A G G G A T T T C T T C A A T T T T G G G T G C C T T A A…
107	Salto Grande (UY)	4	T. tabaci H16	C C C T C G A T T A A A T A A T A T A A G A T T C T G A C T T T T A C C C C C T T C T C T G G G A T T A T T A A T T A T A G G A C T T T A T A A A G A A G G A G C G G G A A C A G G A T G A A C A G T G T A T C C A C C T T T A T C A A C A T T T T A T C A T T C A G G A C C T T C A G T A G A C T T A A C A A T T T T T T C T T T A C A C C T T G C A G G G A T T T C T T C A A T T T T G G G T G C C T T A A…
108	Salto Grande (UY)	4	T. tabaci H27	C C C T C G A T T A A A T T A T A T A A G A T T C T G A C T T T T A C C C C C T T C T C T G G G A T T A T T A A T T A T A G G A C T T T A T A A A G A A G G A G C G G G A A C A G G A T G A A C A G T G T A T C C A C C T T T A T C A A C A T T T T A T C A T T C A G G A C C T T C A G T A G A C T T A A C A A T T T T T T C T T T A C A C C T T G C A G G G A T T T C T T C A A T T T T G G G T G C C T T A A…
109	Salto Grande (UY)	4	T. tabaci HU44	C C C T C G A T T A A A T A A T A T A A G A T T C T G A C T T T T A C C C C C T T C T C T G G G A T T A T T A A T T A T A G G A C T T T A T A A A G A A G G A G C G G G A A C G G G A T G A A C A G T A T A T C C A C C T T T A T C A A C G T T T T A T C A T T C A G G A C C T T C A G T A G A C T T A A C A A T T T T T T C T T T A C A C C T T G C A G G G A T T T C T T C A A T T T T A G G T G C C T T A A…
110	Salto Grande (UY)	4	T. tabaci H28	C C C T C G A T T A A A T A A T A T A A G A T T C T G A C T T T T A C C C C C T T C T C T G G G A T T A T T A A T T A T A G G A C T T T A T A A A G A A G G A G C G G G A A C A G G A T G A A C A G T G T A T C C A C C T T T A T C A A C A T T T T A T C A T T C A G G A C C T T C A G T A G A C T T A A C A A T T T T T T C T T T A C A C C T T G C A G G G A T T T C T T C A A T T T T G G G T G C C T T A A…
111	Salto Grande (UY)	4	T. tabaci H28	C C C T C G A T T A A A T A A T A T A A G A T T C T G A C T T T T A C C C C C T T C T C T G G G A T T A T T A A T T A T A G G A C T T T A T A A A G A A G G A G C G G G A A C A G G A T G A A C A G T G T A T C C A C C T T T A T C A A C A T T T T A T C A T T C A G G A C C T T C A G T A G A C T T A A C A A T T T T T T C T T T A C A C C T T G C A G G G A T T T C T T C A A T T T T G G G T G C C T T A A…
112	Salto Grande (UY)	4	T. tabaci H28	C C C T C G A T T A A A T A A T A T A A G A T T C T G A C T T T T A C C C C C T T C T C T G G G A T T A T T A A T T A T A G G A C T T T A T A A A G A A G G A G C G G G A A C A G G A T G A A C A G T G T A T C C A C C T T T A T C A A C A T T T T A T C A T T C A G G A C C T T C A G T A G A C T T A A C A A T T T T T T C T T T A C A C C T T G C A G G G A T T T C T T C A A T T T T G G G T G C C T T A A…
113	Salto Grande (UY)	4	T. tabaci H33	C C C T C G A T T A A A T A A T A T A A G A T T C T G A C T T T T A C C C C C T T C T C T G G G A T T A T T A A T T A T A G G A C T T T A T A A A G A A G G A G C G G G A A C A G G A T G A A C A G T G T A T C C A C C T T T A T C A A C A T T T T A T C A T T C A G G A C C T T C A G T A G A C T T A A C A A T T T T T T C T T T A C A C C T T G C A G G A A T T T C T T C A A T T T T G G G T G C C T T A A…
114	Salto Grande (UY)	4	T. tabaci H28	C C C T C G A T T A A A T A A T A T A A G A T T C T G A C T T T T A C C C C C T T C T C T G G G A T T A T T A A T T A T A G G A C T T T A T A A A G A A G G A G C G G G A A C A G G A T G A A C A G T G T A T C C A C C T T T A T C A A C A T T T T A T C A T T C A G G A C C T T C A G T A G A C T T A A C A A T T T T T T C T T T A C A C C T T G C A G G G A T T T C T T C A A T T T T G G G T G C C T T A A…
115	Salto Grande (UY)	4	T. tabaci H19	C C C T C G A T T A A A T A A T A T A A G A T T C T G A C T T T T A C C C C C T T C T C T G G G A T T A T T A A T T A T A G G A C T T T A T A A A G A A G G A G C G G G A A C A G G A T G A A C A G T G T A T C C A C C T T T A T C A A C A T T T T A T C A T T C A G G A C C T T C A G T A G A C T T A A C A A T T T T T T C T T T A C A C C T A G C A G G G A T T T C T T C A A T T T T G G G T G C C T T A A…
116	Salto Grande (UY)	4	T. tabaci H10	C C C T C G A T T A A A T A A T A T A A G A T T C T G A C T T T T A C C C C C T T C T C T G G G A T T A T T A A T T A T A G G A C T T T A T A A A G A A G G A G C G G G A A C A G G A T G A A C A G T G T A T C C A C C T T T A T C A A C A T T T T A T C A T T C A G G A C C T T C A G T A G A C T T A A C A A T T T T T T C T T T A C A C C T T G C A G G A A T T T C T T C A A T T T T G G G T G C C T T A A…
117	Salto Grande (UY)	4	T. tabaci H10	C C C T C G A T T A A A T A A T A T A A G A T T C T G A C T T T T A C C C C C T T C T C T G G G A T T A T T A A T T A T A G G A C T T T A T A A A G A A G G A G C G G G A A C A G G A T G A A C A G T G T A T C C A C C T T T A T C A A C A T T T T A T C A T T C A G G A C C T T C A G T A G A C T T A A C A A T T T T T T C T T T A C A C C T T G C A G G A A T T T C T T C A A T T T T G G G T G C C T T A A…
118	Salto Grande (UY)	4	T. tabaci H10	C C C T C G A T T A A A T A A T A T A A G A T T C T G A C T T T T A C C C C C T T C T C T G G G A T T A T T A A T T A T A G G A C T T T A T A A A G A A G G A G C G G G A A C A G G A T G A A C A G T G T A T C C A C C T T T A T C A A C A T T T T A T C A T T C A G G A C C T T C A G T A G A C T T A A C A A T T T T T T C T T T A C A C C T T G C A G G A A T T T C T T C A A T T T T G G G T G C C T T A A…
119	Salto Grande (UY)	4	T. tabaci H14	C C C T C G A T T A A A T A A T A T A A G A T T C T G A C T T T T A C C C C C T T C T C T G G G A T T A T T A A T T A T A G G A C T T T A T A A A G A A G G A G C G G G A A C A G G A T G A A C A G T G T A T C C A C C T T T A T C A A C A T T T T A T C A T T C A G G A C C T T C A G T A G A C T T A A C A A T T T T T T C T T T A C A C C T T G C A G G G A T T T C T T C A A T T T T G G G T G C C T T A A…
120	Salto Grande (UY)	4	T. tabaci H10	C C C T C G A T T A A A T A A T A T A A G A T T C T G A C T T T T A C C C C C T T C T C T G G G A T T A T T A A T T A T A G G A C T T T A T A A A G A A G G A G C G G G A A C A G G A T G A A C A G T G T A T C C A C C T T T A T C A A C A T T T T A T C A T T C A G G A C C T T C A G T A G A C T T A A C A A T T T T T T C T T T A C A C C T T G C A G G A A T T T C T T C A A T T T T G G G T G C C T T A A…
121	Salto Grande (UY)	4	T. tabaci H10	C C C T C G A T T A A A T A A T A T A A G A T T C T G A C T T T T A C C C C C T T C T C T G G G A T T A T T A A T T A T A G G A C T T T A T A A A G A A G G A G C G G G A A C A G G A T G A A C A G T G T A T C C A C C T T T A T C A A C A T T T T A T C A T T C A G G A C C T T C A G T A G A C T T A A C A A T T T T T T C T T T A C A C C T T G C A G G A A T T T C T T C A A T T T T G G G T G C C T T A A…
122	Salto Grande (UY)	4	T. tabaci H10	C C C T C G A T T A A A T A A T A T A A G A T T C T G A C T T T T A C C C C C T T C T C T G G G A T T A T T A A T T A T A G G A C T T T A T A A A G A A G G A G C G G G A A C A G G A T G A A C A G T G T A T C C A C C T T T A T C A A C A T T T T A T C A T T C A G G A C C T T C A G T A G A C T T A A C A A T T T T T T C T T T A C A C C T T G C A G G A A T T T C T T C A A T T T T G G G T G C C T T A A…
123	Salto Grande (UY)	4	T. tabaci H14	C C C T C G A T T A A A T A A T A T A A G A T T C T G A C T T T T A C C C C C T T C T C T G G G A T T A T T A A T T A T A G G A C T T T A T A A A G A A G G A G C G G G A A C A G G A T G A A C A G T G T A T C C A C C T T T A T C A A C A T T T T A T C A T T C A G G A C C T T C A G T A G A C T T A A C A A T T T T T T C T T T A C A C C T T G C A G G G A T T T C T T C A A T T T T G G G T G C C T T A A…
124	Salto Grande (UY)	4	T. tabaci HU51	C C C T C G A T T A A A T A A T A T A A G A T T C T G A C T T T T A C C C C C T T C T C T G G G A T T A T T A A T T A T A G G A C T T T A T A A A G A A G G A G C G G G A A C A G G A T G A A C A G T G T A T C C A C C T T T A T C A A C A T T T T A T C A T T C A G G A C C T T C A G T A G A C T T A A C A A T T T T T T C T T T A C A C C T T G C A G G G A T T T C T T C A A T T T T G G G T G C C T T A A…
125	Salto Grande (UY)	4	T. tabaci H11	C C C T C G A T T A A A T A A T A T A A G A T T C T G A C T T T T A C C C C C T T C T C T G G G A T T A T T A A T T A T A G G A C T T T A T A A A G A A G G A G C G G G A A C A G G A T G A A C A G T G T A T C C A C C T T T A T C A A C A T T T T A T C A T T C A G G A C C T T C A G T A G A C T T A A C A A T T T T T T C T T T A C A C C T T G C A G G A A T T T C T T C A A T T T T G G G T G C C T T A A…
126	Salto Grande (UY)	4	T. tabaci H10	C C C T C G A T T A A A T A A T A T A A G A T T C T G A C T T T T A C C C C C T T C T C T G G G A T T A T T A A T T A T A G G A C T T T A T A A A G A A G G A G C G G G A A C A G G A T G A A C A G T G T A T C C A C C T T T A T C A A C A T T T T A T C A T T C A G G A C C T T C A G T A G A C T T A A C A A T T T T T T C T T T A C A C C T T G C A G G A A T T T C T T C A A T T T T G G G T G C C T T A A…
127	Salto Grande (UY)	4	T. tabaci H28	C C C T C G A T T A A A T A A T A T A A G A T T C T G A C T T T T A C C C C C T T C T C T G G G A T T A T T A A T T A T A G G A C T T T A T A A A G A A G G A G C G G G A A C A G G A T G A A C A G T G T A T C C A C C T T T A T C A A C A T T T T A T C A T T C A G G A C C T T C A G T A G A C T T A A C A A T T T T T T C T T T A C A C C T T G C A G G G A T T T C T T C A A T T T T G G G T G C C T T A A…
128	Salto Grande (UY)	4	T. tabaci H10	C C C T C G A T T A A A T A A T A T A A G A T T C T G A C T T T T A C C C C C T T C T C T G G G A T T A T T A A T T A T A G G A C T T T A T A A A G A A G G A G C G G G A A C A G G A T G A A C A G T G T A T C C A C C T T T A T C A A C A T T T T A T C A T T C A G G A C C T T C A G T A G A C T T A A C A A T T T T T T C T T T A C A C C T T G C A G G A A T T T C T T C A A T T T T G G G T G C C T T A A…
129	Salto Grande (UY)	4	T. tabaci H10	C C C T C G A T T A A A T A A T A T A A G A T T C T G A C T T T T A C C C C C T T C T C T G G G A T T A T T A A T T A T A G G A C T T T A T A A A G A A G G A G C G G G A A C A G G A T G A A C A G T G T A T C C A C C T T T A T C A A C A T T T T A T C A T T C A G G A C C T T C A G T A G A C T T A A C A A T T T T T T C T T T A C A C C T T G C A G G A A T T T C T T C A A T T T T G G G T G C C T T A A…
130	Salto Grande (UY)	4	T. tabaci H10	C C C T C G A T T A A A T A A T A T A A G A T T C T G A C T T T T A C C C C C T T C T C T G G G A T T A T T A A T T A T A G G A C T T T A T A A A G A A G G A G C G G G A A C A G G A T G A A C A G T G T A T C C A C C T T T A T C A A C A T T T T A T C A T T C A G G A C C T T C A G T A G A C T T A A C A A T T T T T T C T T T A C A C C T T G C A G G A A T T T C T T C A A T T T T G G G T G C C T T A A…
131	Salto Grande (UY)	4	T. tabaci H16	C C C T C G A T T A A A T A A T A T A A G A T T C T G A C T T T T A C C C C C T T C T C T G G G A T T A T T A A T T A T A G G A C T T T A T A A A G A A G G A G C G G G A A C A G G A T G A A C A G T G T A T C C A C C T T T A T C A A C A T T T T A T C A T T C A G G A C C T T C A G T A G A C T T A A C A A T T T T T T C T T T A C A C C T T G C A G G G A T T T C T T C A A T T T T G G G T G C C T T A A…
132	Salto Grande (UY)	4	T. tabaci H14	C C C T C G A T T A A A T A A T A T A A G A T T C T G A C T T T T A C C C C C T T C T C T G G G A T T A T T A A T T A T A G G A C T T T A T A A A G A A G G A G C G G G A A C A G G A T G A A C A G T G T A T C C A C C T T T A T C A A C A T T T T A T C A T T C A G G A C C T T C A G T A G A C T T A A C A A T T T T T T C T T T A C A C C T T G C A G G G A T T T C T T C A A T T T T G G G T G C C T T A A…
133	Bahía Blanca (AR)	5	T. tabaci H22	C C C T C G A T T A A A T A A T A T A A G A T T C T G A C T T T T A C C C C C T T C T C T G G G A T T A T T A A T T A T A G G A C T T T A T A A A G A A G G A G C G G G A A C A G G A T G A A C A G A G T A T C C A C C T T T A T C A A C A T T A T A T C A T T C A G G A C C T T C A G T A G A C T T A A C A A T T T T T T C T T T A C A C C T T G C A G G G A T T T C T T C A A T T T T G G G T G C C T T A A…
135	Bahía Blanca (AR)	5	T. tabaci H28	C C C T C G A T T A A A T A A T A T A A G A T T C T G A C T T T T A C C C C C T T C T C T G G G A T T A T T A A T T A T A G G A C T T T A T A A A G A A G G A G C G G G A A C A G G A T G A A C A G T G T A T C C A C C T T T A T C A A C A T T T T A T C A T T C A G G A C C T T C A G T A G A C T T A A C A A T T T T T T C T T T A C A C C T T G C A G G G A T T T C T T C A A T T T T G G G T G C C T T A A…
136	Bahía Blanca (AR)	5	T. tabaci H21	C C C T C G A T T A A A T A A T A T A A G A T T C T G A C T T T T A C C C C C T T C T C T G G G A T T A T T A A T T A T A G G A C T T T A T A A A G A A G G A G C G G G A A C A G G A T G A A C A G A G T A T C C A C C T T C A T C A A C A T T T T A T C A T T C A G G A C C T T C A G T A G A C T T A A C A A T T T T T T C T T T A C A C C T T G C A G G G A T T T C T T C A A T T T T G G G T G C C T T A A…
137	Bahía Blanca (AR)	5	T. tabaci H28	C C C T C G A T T A A A T A A T A T A A G A T T C T G A C T T T T A C C C C C T T C T C T G G G A T T A T T A A T T A T A G G A C T T T A T A A A G A A G G A G C G G G A A C A G G A T G A A C A G T G T A T C C A C C T T T A T C A A C A T T T T A T C A T T C A G G A C C T T C A G T A G A C T T A A C A A T T T T T T C T T T A C A C C T T G C A G G G A T T T C T T C A A T T T T G G G T G C C T T A A…
138	Bahía Blanca (AR)	5	T. tabaci HU54	C C C T C G A T T A A A T A A T A T A A G A T T C T G A C T T T T A C C C C C T T C T C T G G G A T T A T T A A T T A T A G G A C T T T A T A A A G A A G G A G C G G G A A C A G G A T G A A C A G A G T A T C C A C C T T T A T C A A C A T T T T A T C A T T C A G G A C C T T C A G T A G A C T T A A C A A T T T T T T C T T T A C A C C T A G C A G G G A T T T C T T C A A T T T T G G G T G C C T T A A…
139	Bahía Blanca (AR)	5	T. tabaci H28	C C C T C G A T T A A A T A A T A T A A G A T T C T G A C T T T T A C C C C C T T C T C T G G G A T T A T T A A T T A T A G G A C T T T A T A A A G A A G G A G C G G G A A C A G G A T G A A C A G T G T A T C C A C C T T T A T C A A C A T T T T A T C A T T C A G G A C C T T C A G T A G A C T T A A C A A T T T T T T C T T T A C A C C T T G C A G G G A T T T C T T C A A T T T T G G G T G C C T T A A…
140	Bahía Blanca (AR)	5	T. tabaci H28	C C C T C G A T T A A A T A A T A T A A G A T T C T G A C T T T T A C C C C C T T C T C T G G G A T T A T T A A T T A T A G G A C T T T A T A A A G A A G G A G C G G G A A C A G G A T G A A C A G T G T A T C C A C C T T T A T C A A C A T T T T A T C A T T C A G G A C C T T C A G T A G A C T T A A C A A T T T T T T C T T T A C A C C T T G C A G G G A T T T C T T C A A T T T T G G G T G C C T T A A…
141	Bahía Blanca (AR)	5	T. tabaci H21	C C C T C G A T T A A A T A A T A T A A G A T T C T G A C T T T T A C C C C C T T C T C T G G G A T T A T T A A T T A T A G G A C T T T A T A A A G A A G G A G C G G G A A C A G G A T G A A C A G A G T A T C C A C C T T C A T C A A C A T T T T A T C A T T C A G G A C C T T C A G T A G A C T T A A C A A T T T T T T C T T T A C A C C T T G C A G G G A T T T C T T C A A T T T T G G G T G C C T T A A…
142	Bahía Blanca (AR)	5	T. tabaci H28	C C C T C G A T T A A A T A A T A T A A G A T T C T G A C T T T T A C C C C C T T C T C T G G G A T T A T T A A T T A T A G G A C T T T A T A A A G A A G G A G C G G G A A C A G G A T G A A C A G T G T A T C C A C C T T T A T C A A C A T T T T A T C A T T C A G G A C C T T C A G T A G A C T T A A C A A T T T T T T C T T T A C A C C T T G C A G G G A T T T C T T C A A T T T T G G G T G C C T T A A…
143	Bahía Blanca (AR)	5	T. tabaci H19	C C C T C G A T T A A A T A A T A T A A G A T T C T G A C T T T T A C C C C C T T C T C T G G G A T T A T T A A T T A T A G G A C T T T A T A A A G A A G G A G C G G G A A C A G G A T G A A C A G T G T A T C C A C C T T T A T C A A C A T T T T A T C A T T C A G G A C C T T C A G T A G A C T T A A C A A T T T T T T C T T T A C A C C T A G C A G G G A T T T C T T C A A T T T T G G G T G C C T T A A…
144	Bahía Blanca (AR)	5	T. tabaci H28	C C C T C G A T T A A A T A A T A T A A G A T T C T G A C T T T T A C C C C C T T C T C T G G G A T T A T T A A T T A T A G G A C T T T A T A A A G A A G G A G C G G G A A C A G G A T G A A C A G T G T A T C C A C C T T T A T C A A C A T T T T A T C A T T C A G G A C C T T C A G T A G A C T T A A C A A T T T T T T C T T T A C A C C T T G C A G G G A T T T C T T C A A T T T T G G G T G C C T T A A…
146	Bahía Blanca (AR)	5	T. tabaci H28	C C C T C G A T T A A A T A A T A T A A G A T T C T G A C T T T T A C C C C C T T C T C T G G G A T T A T T A A T T A T A G G A C T T T A T A A A G A A G G A G C G G G A A C A G G A T G A A C A G T G T A T C C A C C T T T A T C A A C A T T T T A T C A T T C A G G A C C T T C A G T A G A C T T A A C A A T T T T T T C T T T A C A C C T T G C A G G G A T T T C T T C A A T T T T G G G T G C C T T A A…
147	Bahía Blanca (AR)	5	T. tabaci H31	C C C T C G A T T A A A T A A T A T A A G A T T C T G A C T T T T A C C C C C T T C T C T G G G A T T A T T A A T T A T A G G A C T T T A T A A A G A A G G A G C G G G A A C A G G A T G A A C A G T G T A T C C A C C T T T A T C A A C A T T T T A T C A T T C A G G A C C T T C A G T A G A C T T A A C A A T T T T T T C T T T A C A C C T T G C A G G G A T T T C T T C A A T T T T G G G T G C C T T A A…
148	Bahía Blanca (AR)	5	T. tabaci H22	C C C T C G A T T A A A T A A T A T A A G A T T C T G A C T T T T A C C C C C T T C T C T G G G A T T A T T A A T T A T A G G A C T T T A T A A A G A A G G A G C G G G A A C A G G A T G A A C A G A G T A T C C A C C T T T A T C A A C A T T A T A T C A T T C A G G A C C T T C A G T A G A C T T A A C A A T T T T T T C T T T A C A C C T T G C A G G G A T T T C T T C A A T T T T G G G T G C C T T A A…
149	Bahía Blanca (AR)	5	T. tabaci H28	C C C T C G A T T A A A T A A T A T A A G A T T C T G A C T T T T A C C C C C T T C T C T G G G A T T A T T A A T T A T A G G A C T T T A T A A A G A A G G A G C G G G A A C A G G A T G A A C A G T G T A T C C A C C T T T A T C A A C A T T T T A T C A T T C A G G A C C T T C A G T A G A C T T A A C A A T T T T T T C T T T A C A C C T T G C A G G G A T T T C T T C A A T T T T G G G T G C C T T A A…
150	Bahía Blanca (AR)	5	T. tabaci H19	C C C T C G A T T A A A T A A T A T A A G A T T C T G A C T T T T A C C C C C T T C T C T G G G A T T A T T A A T T A T A G G A C T T T A T A A A G A A G G A G C G G G A A C A G G A T G A A C A G T G T A T C C A C C T T T A T C A A C A T T T T A T C A T T C A G G A C C T T C A G T A G A C T T A A C A A T T T T T T C T T T A C A C C T A G C A G G G A T T T C T T C A A T T T T G G G T G C C T T A A…
151	Bahía Blanca (AR)	5	T. tabaci H20	C C C T C G A T T A A A T A A T A T A A G A T T C T G A C T T T T A C C C C C T T C T C T G G G A T T A T T A A T T A T A G G A C T T T A T A A A G A A G G A G C G G G A A C A G G A T G A A C A G T G T A T C C A C C T T T A T C A A C A T T A T A T C A T T C A G G A C C T T C A G T A G A C T T A A C A A T T T T T T C T T T A C A C C T A G C A G G G A T T T C T T C A A T T T T G G G T G C C T T A A…
152	Bahía Blanca (AR)	5	T. tabaci H22	C C C T C G A T T A A A T A A T A T A A G A T T C T G A C T T T T A C C C C C T T C T C T G G G A T T A T T A A T T A T A G G A C T T T A T A A A G A A G G A G C G G G A A C A G G A T G A A C A G A G T A T C C A C C T T T A T C A A C A T T A T A T C A T T C A G G A C C T T C A G T A G A C T T A A C A A T T T T T T C T T T A C A C C T T G C A G G G A T T T C T T C A A T T T T G G G T G C C T T A A…
153	Bahía Blanca (AR)	5	T. tabaci H5	C C C T C G A T T A A A T A A T A T A A G A T T C T G A C T T T T A C C C C C T T C T C T G G G A T T A T T A A T T A T A G G A C T T T A T A A A G A A G G G G C G G G A A C G G G A T G A A C A G T A T A T C C A C C T T T A T C A A C G T T T T A T C A T T C A G G A C C T T C A G T A G A C T T A A C A A T T T T T T C T T T A C A C C T T G C A G G G A T T T C T T C A A T T T T A G G T G C C T T A A…
154	Bahía Blanca (AR)	5	T. tabaci H19	C C C T C G A T T A A A T A A T A T A A G A T T C T G A C T T T T A C C C C C T T C T C T G G G A T T A T T A A T T A T A G G A C T T T A T A A A G A A G G A G C G G G A A C A G G A T G A A C A G T G T A T C C A C C T T T A T C A A C A T T T T A T C A T T C A G G A C C T T C A G T A G A C T T A A C A A T T T T T T C T T T A C A C C T A G C A G G G A T T T C T T C A A T T T T G G G T G C C T T A A…
155	Bahía Blanca (AR)	5	T. tabaci H28	C C C T C G A T T A A A T A A T A T A A G A T T C T G A C T T T T A C C C C C T T C T C T G G G A T T A T T A A T T A T A G G A C T T T A T A A A G A A G G A G C G G G A A C A G G A T G A A C A G T G T A T C C A C C T T T A T C A A C A T T T T A T C A T T C A G G A C C T T C A G T A G A C T T A A C A A T T T T T T C T T T A C A C C T T G C A G G G A T T T C T T C A A T T T T G G G T G C C T T A A…
156	Bahía Blanca (AR)	5	T. tabaci H28	C C C T C G A T T A A A T A A T A T A A G A T T C T G A C T T T T A C C C C C T T C T C T G G G A T T A T T A A T T A T A G G A C T T T A T A A A G A A G G A G C G G G A A C A G G A T G A A C A G T G T A T C C A C C T T T A T C A A C A T T T T A T C A T T C A G G A C C T T C A G T A G A C T T A A C A A T T T T T T C T T T A C A C C T T G C A G G G A T T T C T T C A A T T T T G G G T G C C T T A A…
157	Bahía Blanca (AR)	5	T. tabaci H28	C C C T C G A T T A A A T A A T A T A A G A T T C T G A C T T T T A C C C C C T T C T C T G G G A T T A T T A A T T A T A G G A C T T T A T A A A G A A G G A G C G G G A A C A G G A T G A A C A G T G T A T C C A C C T T T A T C A A C A T T T T A T C A T T C A G G A C C T T C A G T A G A C T T A A C A A T T T T T T C T T T A C A C C T T G C A G G G A T T T C T T C A A T T T T G G G T G C C T T A A…
158	Bahía Blanca (AR)	5	T. tabaci H28	C C C T C G A T T A A A T A A T A T A A G A T T C T G A C T T T T A C C C C C T T C T C T G G G A T T A T T A A T T A T A G G A C T T T A T A A A G A A G G A G C G G G A A C A G G A T G A A C A G T G T A T C C A C C T T T A T C A A C A T T T T A T C A T T C A G G A C C T T C A G T A G A C T T A A C A A T T T T T T C T T T A C A C C T T G C A G G G A T T T C T T C A A T T T T G G G T G C C T T A A…
159	Bahía Blanca (AR)	5	T. tabaci H5	C C C T C G A T T A A A T A A T A T A A G A T T C T G A C T T T T A C C C C C T T C T C T G G G A T T A T T A A T T A T A G G A C T T T A T A A A G A A G G G G C G G G A A C G G G A T G A A C A G T A T A T C C A C C T T T A T C A A C G T T T T A T C A T T C A G G A C C T T C A G T A G A C T T A A C A A T T T T T T C T T T A C A C C T T G C A G G G A T T T C T T C A A T T T T A G G T G C C T T A A…
160	Bahía Blanca (AR)	5	T. tabaci H28	C C C T C G A T T A A A T A A T A T A A G A T T C T G A C T T T T A C C C C C T T C T C T G G G A T T A T T A A T T A T A G G A C T T T A T A A A G A A G G A G C G G G A A C A G G A T G A A C A G T G T A T C C A C C T T T A T C A A C A T T T T A T C A T T C A G G A C C T T C A G T A G A C T T A A C A A T T T T T T C T T T A C A C C T T G C A G G G A T T T C T T C A A T T T T G G G T G C C T T A A…
161	Bahía Blanca (AR)	5	T. tabaci H19	C C C T C G A T T A A A T A A T A T A A G A T T C T G A C T T T T A C C C C C T T C T C T G G G A T T A T T A A T T A T A G G A C T T T A T A A A G A A G G A G C G G G A A C A G G A T G A A C A G T G T A T C C A C C T T T A T C A A C A T T T T A T C A T T C A G G A C C T T C A G T A G A C T T A A C A A T T T T T T C T T T A C A C C T A G C A G G G A T T T C T T C A A T T T T G G G T G C C T T A A…
162	Bahía Blanca (AR)	5	T. tabaci H28	C C C T C G A T T A A A T A A T A T A A G A T T C T G A C T T T T A C C C C C T T C T C T G G G A T T A T T A A T T A T A G G A C T T T A T A A A G A A G G A G C G G G A A C A G G A T G A A C A G T G T A T C C A C C T T T A T C A A C A T T T T A T C A T T C A G G A C C T T C A G T A G A C T T A A C A A T T T T T T C T T T A C A C C T T G C A G G G A T T T C T T C A A T T T T G G G T G C C T T A A…
163	Bahía Blanca (AR)	5	T. tabaci H19	C C C T C G A T T A A A T A A T A T A A G A T T C T G A C T T T T A C C C C C T T C T C T G G G A T T A T T A A T T A T A G G A C T T T A T A A A G A A G G A G C G G G A A C A G G A T G A A C A G T G T A T C C A C C T T T A T C A A C A T T T T A T C A T T C A G G A C C T T C A G T A G A C T T A A C A A T T T T T T C T T T A C A C C T A G C A G G G A T T T C T T C A A T T T T G G G T G C C T T A A…
164	Bahía Blanca (AR)	5	T. tabaci H31	C C C T C G A T T A A A T A A T A T A A G A T T C T G A C T T T T A C C C C C T T C T C T G G G A T T A T T A A T T A T A G G A C T T T A T A A A G A A G G A G C G G G A A C A G G A T G A A C A G T G T A T C C A C C T T T A T C A A C A T T T T A T C A T T C A G G A C C T T C A G T A G A C T T A A C A A T T T T T T C T T T A C A C C T T G C A G G G A T T T C T T C A A T T T T G G G T G C C T T A A…
165	Bahía Blanca (AR)	5	T. tabaci H28	C C C T C G A T T A A A T A A T A T A A G A T T C T G A C T T T T A C C C C C T T C T C T G G G A T T A T T A A T T A T A G G A C T T T A T A A A G A A G G A G C G G G A A C A G G A T G A A C A G T G T A T C C A C C T T T A T C A A C A T T T T A T C A T T C A G G A C C T T C A G T A G A C T T A A C A A T T T T T T C T T T A C A C C T T G C A G G G A T T T C T T C A A T T T T G G G T G C C T T A A…
166	Pulpi 11.19 (SP)	6	T. tabaci H23	C C C T C G A T T A A A T A A T A T A A G A T T C T G A C T T T T A C C C C C T T C T C T G G G A T T A T T A A T T A T A G G A C T T T A T A A A G A A G G A G C G G G A A C A G G A T G A A C A G T G T A T C C A C C T T T A T C G A C A T T T T A T C A T T C A G G A C C T T C A G T A G A C T T A A C A A T T T T T T C T T T A C A C C T T G C A G G G A T T T C T T C A A T T T T G G G T G C C T T A A…
167	Pulpi 11.19 (SP)	6	T. tabaci H25	C C C T C G A T T A A A T A A T A T A A G A T T C T G A C T T T T A C C C C C T T C T C T A G G A T T A T T A A T T A T A G G A C T T T A T A A A G A A G G A G C G G G A A C A G G A T G A A C A G T G T A T C C A C C T T T A T C A A C A T T T T A T C A T T C A G G A C C T T C A G T A G A C T T A A C A A T T T T T T C T T T A C A C C T T G C A G G G A T T T C T T C A A T T T T G G G T G C C T T A A…
168	Pulpi 11.19 (SP)	6	T. tabaci H23	C C C T C G A T T A A A T A A T A T A A G A T T C T G A C T T T T A C C C C C T T C T C T G G G A T T A T T A A T T A T A G G A C T T T A T A A A G A A G G A G C G G G A A C A G G A T G A A C A G T G T A T C C A C C T T T A T C G A C A T T T T A T C A T T C A G G A C C T T C A G T A G A C T T A A C A A T T T T T T C T T T A C A C C T T G C A G G G A T T T C T T C A A T T T T G G G T G C C T T A A…
169	Pulpi 11.19 (SP)	6	T. tabaci H5	C C C T C G A T T A A A T A A T A T A A G A T T C T G A C T T T T A C C C C C T T C T C T G G G A T T A T T A A T T A T A G G A C T T T A T A A A G A A G G G G C G G G A A C G G G A T G A A C A G T A T A T C C A C C T T T A T C A A C G T T T T A T C A T T C A G G A C C T T C A G T A G A C T T A A C A A T T T T T T C T T T A C A C C T T G C A G G G A T T T C T T C A A T T T T A G G T G C C T T A A…
170	Pulpi 11.19 (SP)	6	T. tabaci HU55	C C C T C G A T T A A A T A A T A T A A G A T T C T G A C T T T T A C C C C C T T C T C T G G G A T T A T G A A T T A T A G G A C T T T A T A A A G A A G G A G C G G G A A C A G G A T G A A C A G T G T A T C C A C C T T T A T C G A C A T T T T A T C A T T C A G G A C C T T C A G T A G A C T T A A C A A T T T T T T C T T T A C A C C T T G C A G G G A T T T C T T C A A T T T T G G G T G C C T T A A…
171	Pulpi 11.19 (SP)	6	T. tabaci H6	C C C T C G A T T A A A T A A T A T A A G A T T C T G A C T T T T A C C G C C T T C T C T G G G A T T A T T A A T T A T A G G A C T T T A T A A A G A A G G A G C G G G A A C A G G A T G A A C A G T A T A T C C A C C T T T A T C A A C A T T T T A T C A T T C A G G A C C T T C A G T A G A C T T A A C A A T T T T T T C T T T A C A C C T A G C A G G G A T T T C T T C A A T T T T G G G T G C C T T A A…
172	Pulpi 11.19 (SP)	6	T. tabaci H18	C C C T C G A T T A A A T A A T A T A A G A T T C T G A C T T T T A C C C C C T T C T C T G G G A T T A T T A A T T A T A G G A C T T T A T A A A G A A G G A G C G G G A A C A G G A T G A A C A G T G T A T C C A C C T T T A T C G A C A T T T T A T C A T T C A G G A C C T T C A G T A G A C T T A A C A A T T T T T T C T T T A C A C C T A G C A G G G A T T T C T T C A A T T T T G G G T G C C T T A A…
173	Pulpi 11.19 (SP)	6	T. tabaci H18	C C C T C G A T T A A A T A A T A T A A G A T T C T G A C T T T T A C C C C C T T C T C T G G G A T T A T T A A T T A T A G G A C T T T A T A A A G A A G G A G C G G G A A C A G G A T G A A C A G T G T A T C C A C C T T T A T C G A C A T T T T A T C A T T C A G G A C C T T C A G T A G A C T T A A C A A T T T T T T C T T T A C A C C T A G C A G G G A T T T C T T C A A T T T T G G G T G C C T T A A…
174	Pulpi 11.19 (SP)	6	T. tabaci H18	C C C T C G A T T A A A T A A T A T A A G A T T C T G A C T T T T A C C C C C T T C T C T G G G A T T A T T A A T T A T A G G A C T T T A T A A A G A A G G A G C G G G A A C A G G A T G A A C A G T G T A T C C A C C T T T A T C G A C A T T T T A T C A T T C A G G A C C T T C A G T A G A C T T A A C A A T T T T T T C T T T A C A C C T A G C A G G G A T T T C T T C A A T T T T G G G T G C C T T A A…
175	Pulpi 11.19 (SP)	6	T. tabaci H28	C C C T C G A T T A A A T A A T A T A A G A T T C T G A C T T T T A C C C C C T T C T C T G G G A T T A T T A A T T A T A G G A C T T T A T A A A G A A G G A G C G G G A A C A G G A T G A A C A G T G T A T C C A C C T T T A T C A A C A T T T T A T C A T T C A G G A C C T T C A G T A G A C T T A A C A A T T T T T T C T T T A C A C C T T G C A G G G A T T T C T T C A A T T T T G G G T G C C T T A A…
176	Pulpi 11.19 (SP)	6	T. tabaci H18	C C C T C G A T T A A A T A A T A T A A G A T T C T G A C T T T T A C C C C C T T C T C T G G G A T T A T T A A T T A T A G G A C T T T A T A A A G A A G G A G C G G G A A C A G G A T G A A C A G T G T A T C C A C C T T T A T C G A C A T T T T A T C A T T C A G G A C C T T C A G T A G A C T T A A C A A T T T T T T C T T T A C A C C T A G C A G G G A T T T C T T C A A T T T T G G G T G C C T T A A…
177	Pulpi 11.19 (SP)	6	T. tabaci H23	C C C T C G A T T A A A T A A T A T A A G A T T C T G A C T T T T A C C C C C T T C T C T G G G A T T A T T A A T T A T A G G A C T T T A T A A A G A A G G A G C G G G A A C A G G A T G A A C A G T G T A T C C A C C T T T A T C G A C A T T T T A T C A T T C A G G A C C T T C A G T A G A C T T A A C A A T T T T T T C T T T A C A C C T T G C A G G G A T T T C T T C A A T T T T G G G T G C C T T A A…
178	Pulpi 11.19 (SP)	6	T. tabaci HU49	C C C T C G A T T A A A T A A T A T A A G A T T C T G A C T T T T A C C C C C T T C T C T G G G A T T A T T A A T T A T A G G A C T T T A T A A A G A A G G A G C G G G A A C A G G A T G A A C A G T A T A T C C A C C T T T A T C A A C A T T T T A T C A T T C A G G A C C T T C A G T A G A C T T G A C A A T T T T T T C T T T A C A C C T T G C A G G G A T T T C T T C A A T T T T G G G T G C C T T A A…
179	Pulpi 11.19 (SP)	6	T. tabaci H7	C C C T C G A T T A A A T A A T A T A A G A T T C T G A C T T T T A C C G C C T T C T C T G G G A T T A T T A A T T A T A G G A C T T T A T A A A G A A G G A G C G G G A A C A G G A T G A A C A G T A T A T C C A C C T T T A T C A A C A T T T T A T C A T T C A G G A C C T T C A G T A G A C T T A A C A A T T T T T T C T T T A C A C C T T G C A G G G A T T T C T T C A A T T T T G G G T G C C T T A A…
180	Pulpi 11.19 (SP)	6	T. tabaci H18	C C C T C G A T T A A A T A A T A T A A G A T T C T G A C T T T T A C C C C C T T C T C T G G G A T T A T T A A T T A T A G G A C T T T A T A A A G A A G G A G C G G G A A C A G G A T G A A C A G T G T A T C C A C C T T T A T C G A C A T T T T A T C A T T C A G G A C C T T C A G T A G A C T T A A C A A T T T T T T C T T T A C A C C T A G C A G G G A T T T C T T C A A T T T T G G G T G C C T T A A…
181	Pulpi 11.19 (SP)	6	T. tabaci H7	C C C T C G A T T A A A T A A T A T A A G A T T C T G A C T T T T A C C G C C T T C T C T G G G A T T A T T A A T T A T A G G A C T T T A T A A A G A A G G A G C G G G A A C A G G A T G A A C A G T A T A T C C A C C T T T A T C A A C A T T T T A T C A T T C A G G A C C T T C A G T A G A C T T A A C A A T T T T T T C T T T A C A C C T T G C A G G G A T T T C T T C A A T T T T G G G T G C C T T A A…
182	Pulpi 11.19 (SP)	6	T. tabaci H7	C C C T C G A T T A A A T A A T A T A A G A T T C T G A C T T T T A C C G C C T T C T C T G G G A T T A T T A A T T A T A G G A C T T T A T A A A G A A G G A G C G G G A A C A G G A T G A A C A G T A T A T C C A C C T T T A T C A A C A T T T T A T C A T T C A G G A C C T T C A G T A G A C T T A A C A A T T T T T T C T T T A C A C C T T G C A G G G A T T T C T T C A A T T T T G G G T G C C T T A A…
184	Pulpi 11.19 (SP)	6	T. tabaci H24	C C C T C G A T T A A A T A A T A T A A G A T T C T G A C T T T T A C C C C C T T C T C T G G G A T T A T T A A T T A T A G G A C T T T A T A A A G A A G G A G C G G G A A C A G G A T G A A C A G T G T A T C C A C C T T T A T C G A C A T T T T A T C A T T C A G G A C C T T C A G T A G A C T T A A C A A T T T T T T C T T T A C A C C T T G C A G G G A T T T C T T C A A T T T T G G G T G C C T T A A…
185	Pulpi 11.19 (SP)	6	T. tabaci H30	C C C T C G G T T A A A T A A T A T A A G A T T C T G A C T T T T A C C C C C T T C T C T G G G A T T A T T A A T T A T A G G A C T T T A T A A A G A A G G A G C G G G A A C A G G A T G A A C A G T G T A T C C A C C T T T A T C A A C A T T T T A T C A T T C A G G A C C T T C A G T A G A C T T A A C A A T T T T T T C T T T A C A C C T T G C A G G G A T T T C T T C A A T T T T G G G T G C C T T A A…
186	Pulpi 11.19 (SP)	6	T. tabaci H18	C C C T C G A T T A A A T A A T A T A A G A T T C T G A C T T T T A C C C C C T T C T C T G G G A T T A T T A A T T A T A G G A C T T T A T A A A G A A G G A G C G G G A A C A G G A T G A A C A G T G T A T C C A C C T T T A T C G A C A T T T T A T C A T T C A G G A C C T T C A G T A G A C T T A A C A A T T T T T T C T T T A C A C C T A G C A G G G A T T T C T T C A A T T T T G G G T G C C T T A A…
187	Pulpi 11.19 (SP)	6	T. tabaci H5	C C C T C G A T T A A A T A A T A T A A G A T T C T G A C T T T T A C C C C C T T C T C T G G G A T T A T T A A T T A T A G G A C T T T A T A A A G A A G G G G C G G G A A C G G G A T G A A C A G T A T A T C C A C C T T T A T C A A C G T T T T A T C A T T C A G G A C C T T C A G T A G A C T T A A C A A T T T T T T C T T T A C A C C T T G C A G G G A T T T C T T C A A T T T T A G G T G C C T T A A…
188	Pulpi 11.19 (SP)	6	T. tabaci H7	C C C T C G A T T A A A T A A T A T A A G A T T C T G A C T T T T A C C G C C T T C T C T G G G A T T A T T A A T T A T A G G A C T T T A T A A A G A A G G A G C G G G A A C A G G A T G A A C A G T A T A T C C A C C T T T A T C A A C A T T T T A T C A T T C A G G A C C T T C A G T A G A C T T A A C A A T T T T T T C T T T A C A C C T T G C A G G G A T T T C T T C A A T T T T G G G T G C C T T A A…
189	Pulpi 11.19 (SP)	6	T. tabaci H5	C C C T C G A T T A A A T A A T A T A A G A T T C T G A C T T T T A C C C C C T T C T C T G G G A T T A T T A A T T A T A G G A C T T T A T A A A G A A G G G G C G G G A A C G G G A T G A A C A G T A T A T C C A C C T T T A T C A A C G T T T T A T C A T T C A G G A C C T T C A G T A G A C T T A A C A A T T T T T T C T T T A C A C C T T G C A G G G A T T T C T T C A A T T T T A G G T G C C T T A A…
190	Pulpi 11.19 (SP)	6	T. tabaci H7	C C C T C G A T T A A A T A A T A T A A G A T T C T G A C T T T T A C C G C C T T C T C T G G G A T T A T T A A T T A T A G G A C T T T A T A A A G A A G G A G C G G G A A C A G G A T G A A C A G T A T A T C C A C C T T T A T C A A C A T T T T A T C A T T C A G G A C C T T C A G T A G A C T T A A C A A T T T T T T C T T T A C A C C T T G C A G G G A T T T C T T C A A T T T T G G G T G C C T T A A…
191	Pulpi 11.19 (SP)	6	F. occidentalis H2	T C C T C G A C T T A A T A A C A T A A G A T T T T G A C T T C T T C C A C C C T C T T T A A C A T T G T T A A T T A T A G G T T T A T C A A A A G A T G G T G C A G G A A C A G G A T G A A C A G T T T A C C C A C C T T T G T C A A C T T T T T A T C A C T C T G G A C C A T C A G T A G A T T T A A C T A T T T T T T C C C T T C A T T T A G C A G G T A T T T C T T C A A T T C T A G G A G C T T T A A…
192	Pulpi 11.19 (SP)	6	T. tabaci HU52	C C C T C G A T T A A A T A A T A T A A G A T T C T G A C T T T T A C C C C C T T C T C T G G G A T T A T T A A T T A T A G G A C T T T A T A A A G A A G G A G C G G G A A C A G G A T G A A C A G T G T A T C C A C C T T T A T C G A C A T T T T A T C A T T C A G G A C C T T C A G T A G A C T T A A C A A T T T T T T C T T T A C A C C T A G C A G G G A T T T C T T C A A T T T T G G G T G C C T T A A…
193	Pulpi 11.19 (SP)	6	T. tabaci H7	C C C T C G A T T A A A T A A T A T A A G A T T C T G A C T T T T A C C G C C T T C T C T G G G A T T A T T A A T T A T A G G A C T T T A T A A A G A A G G A G C G G G A A C A G G A T G A A C A G T A T A T C C A C C T T T A T C A A C A T T T T A T C A T T C A G G A C C T T C A G T A G A C T T A A C A A T T T T T T C T T T A C A C C T T G C A G G G A T T T C T T C A A T T T T G G G T G C C T T A A…
194	Pulpi 11.19 (SP)	6	T. tabaci H30	C C C T C G G T T A A A T A A T A T A A G A T T C T G A C T T T T A C C C C C T T C T C T G G G A T T A T T A A T T A T A G G A C T T T A T A A A G A A G G A G C G G G A A C A G G A T G A A C A G T G T A T C C A C C T T T A T C A A C A T T T T A T C A T T C A G G A C C T T C A G T A G A C T T A A C A A T T T T T T C T T T A C A C C T T G C A G G G A T T T C T T C A A T T T T G G G T G C C T T A A…
195	Pulpi 11.19 (SP)	6	T. tabaci HU45	C C C T C G A T T A A A T A A T A T A A G A T T C T G A C T T T T A C C C C C T T C T C T G G G A T T A T T A A T T A T A G G A C T T T A T A A A G A A G G G G C G G G A A C G G G A T G A A C A G T A T A T C C A C C T T T A T C A A C G T T T T A T C A T T C A A G A C C T T C A G T A G A C T T A A C A A T T T T T T C T T T A C A C C T T G C A G G G A T T T C T T C A A T T T T A G G T G C C T T A A…
196	Pulpi 11.19 (SP)	6	T. tabaci H35	C C C T C G A T T A A A T A A T A T A A G A T T C T G A C T T T T A C C G C C T T C T C T G G G A T T A T T A A T T A T A G G A C T T T A T A A A G A A G G A G C G G G A A C A G G A T G A A C A G T A T A T C C A C C T T T A T C A A C A T T T T A T C A T T C A G G A C C T T C A G T A G A C T T A A C A A T T T T T T C T T T A C A C C T T G C A G G G A T T T C T T C A A T T T T G G G T G C C T T A A…
197	Pulpi 11.19 (SP)	6	T. tabaci H23	C C C T C G A T T A A A T A A T A T A A G A T T C T G A C T T T T A C C C C C T T C T C T G G G A T T A T T A A T T A T A G G A C T T T A T A A A G A A G G A G C G G G A A C A G G A T G A A C A G T G T A T C C A C C T T T A T C G A C A T T T T A T C A T T C A G G A C C T T C A G T A G A C T T A A C A A T T T T T T C T T T A C A C C T T G C A G G G A T T T C T T C A A T T T T G G G T G C C T T A A…
198	Pulpi 11.19 (SP)	6	T. tabaci HU56	C C C T C G A T T A A A T A A T A T A A G A T T C T G A C T T T T A C C C C C T T C T C T G G G A T T A T G A A T T A T A G G A C T T T A T A A A G A A G G A G C G G G A A C A G G A T G A A C A G T G T A T C C A C C T T T A T C G A C A T T T T A T C A T T C A G G A C C T T C A G T A G A C T T A A C A A T T T T T T C T T T A C A C C T T G C A G G G A T T T C T T C A A T T T T G G G T G C C T T A A…
199	Pulpi 01.20 (SP)	7	T. tabaci H7	C C C T C G A T T A A A T A A T A T A A G A T T C T G A C T T T T A C C G C C T T C T C T G G G A T T A T T A A T T A T A G G A C T T T A T A A A G A A G G A G C G G G A A C A G G A T G A A C A G T A T A T C C A C C T T T A T C A A C A T T T T A T C A T T C A G G A C C T T C A G T A G A C T T A A C A A T T T T T T C T T T A C A C C T T G C A G G G A T T T C T T C A A T T T T G G G T G C C T T A A…
200	Pulpi 01.20 (SP)	7	T. tabaci H7	C C C T C G A T T A A A T A A T A T A A G A T T C T G A C T T T T A C C G C C T T C T C T G G G A T T A T T A A T T A T A G G A C T T T A T A A A G A A G G A G C G G G A A C A G G A T G A A C A G T A T A T C C A C C T T T A T C A A C A T T T T A T C A T T C A G G A C C T T C A G T A G A C T T A A C A A T T T T T T C T T T A C A C C T T G C A G G G A T T T C T T C A A T T T T G G G T G C C T T A A…
201	Pulpi 01.20 (SP)	7	T. tabaci H7	C C C T C G A T T A A A T A A T A T A A G A T T C T G A C T T T T A C C G C C T T C T C T G G G A T T A T T A A T T A T A G G A C T T T A T A A A G A A G G A G C G G G A A C A G G A T G A A C A G T A T A T C C A C C T T T A T C A A C A T T T T A T C A T T C A G G A C C T T C A G T A G A C T T A A C A A T T T T T T C T T T A C A C C T T G C A G G G A T T T C T T C A A T T T T G G G T G C C T T A A…
202	Pulpi 01.20 (SP)	7	T. tabaci H35	C C C T C G A T T A A A T A A T A T A A G A T T C T G A C T T T T A C C G C C T T C T C T G G G A T T A T T A A T T A T A G G A C T T T A T A A A G A A G G A G C G G G A A C A G G A T G A A C A G T A T A T C C A C C T T T A T C A A C A T T T T A T C A T T C A G G A C C T T C A G T A G A C T T A A C A A T T T T T T C T T T A C A C C T T G C A G G G A T T T C T T C A A T T T T G G G T G C C T T A A…
203	Pulpi 01.20 (SP)	7	T. tabaci H7	C C C T C G A T T A A A T A A T A T A A G A T T C T G A C T T T T A C C G C C T T C T C T G G G A T T A T T A A T T A T A G G A C T T T A T A A A G A A G G A G C G G G A A C A G G A T G A A C A G T A T A T C C A C C T T T A T C A A C A T T T T A T C A T T C A G G A C C T T C A G T A G A C T T A A C A A T T T T T T C T T T A C A C C T T G C A G G G A T T T C T T C A A T T T T G G G T G C C T T A A…
204	Pulpi 01.20 (SP)	7	T. tabaci H7	C C C T C G A T T A A A T A A T A T A A G A T T C T G A C T T T T A C C G C C T T C T C T G G G A T T A T T A A T T A T A G G A C T T T A T A A A G A A G G A G C G G G A A C A G G A T G A A C A G T A T A T C C A C C T T T A T C A A C A T T T T A T C A T T C A G G A C C T T C A G T A G A C T T A A C A A T T T T T T C T T T A C A C C T T G C A G G G A T T T C T T C A A T T T T G G G T G C C T T A A…
205	Pulpi 01.20 (SP)	7	T. tabaci H7	C C C T C G A T T A A A T A A T A T A A G A T T C T G A C T T T T A C C G C C T T C T C T G G G A T T A T T A A T T A T A G G A C T T T A T A A A G A A G G A G C G G G A A C A G G A T G A A C A G T A T A T C C A C C T T T A T C A A C A T T T T A T C A T T C A G G A C C T T C A G T A G A C T T A A C A A T T T T T T C T T T A C A C C T T G C A G G G A T T T C T T C A A T T T T G G G T G C C T T A A…
206	Pulpi 01.20 (SP)	7	T. tabaci H7	C C C T C G A T T A A A T A A T A T A A G A T T C T G A C T T T T A C C G C C T T C T C T G G G A T T A T T A A T T A T A G G A C T T T A T A A A G A A G G A G C G G G A A C A G G A T G A A C A G T A T A T C C A C C T T T A T C A A C A T T T T A T C A T T C A G G A C C T T C A G T A G A C T T A A C A A T T T T T T C T T T A C A C C T T G C A G G G A T T T C T T C A A T T T T G G G T G C C T T A A…
207	Pulpi 01.20 (SP)	7	T. tabaci H7	C C C T C G A T T A A A T A A T A T A A G A T T C T G A C T T T T A C C G C C T T C T C T G G G A T T A T T A A T T A T A G G A C T T T A T A A A G A A G G A G C G G G A A C A G G A T G A A C A G T A T A T C C A C C T T T A T C A A C A T T T T A T C A T T C A G G A C C T T C A G T A G A C T T A A C A A T T T T T T C T T T A C A C C T T G C A G G G A T T T C T T C A A T T T T G G G T G C C T T A A…
208	Pulpi 01.20 (SP)	7	T. tabaci H15	C C C T C G A T T A A A T A A T A T A A G A T T C T G A C T T T T A C C C C C T T C T C T G G G A T T A T T A A T T A T A G G A C T T T A T A A A G A A G G A G C G G G A A C A G G A T G A A C A G T G T A T C C A C C T T T A T C G A C A T T T T A T C A T T C A G G A C C T T C A G T A G A C T T A A C A A T T T T T T C T T T A C A C C T T G C A G G G A T T T C T T C A A T T T T G G G T G C C T T A G…
209	Pulpi 01.20 (SP)	7	T. tabaci H7	C C C T C G A T T A A A T A A T A T A A G A T T C T G A C T T T T A C C G C C T T C T C T G G G A T T A T T A A T T A T A G G A C T T T A T A A A G A A G G A G C G G G A A C A G G A T G A A C A G T A T A T C C A C C T T T A T C A A C A T T T T A T C A T T C A G G A C C T T C A G T A G A C T T A A C A A T T T T T T C T T T A C A C C T T G C A G G G A T T T C T T C A A T T T T G G G T G C C T T A A…
210	Pulpi 01.20 (SP)	7	T. tabaci H7	C C C T C G A T T A A A T A A T A T A A G A T T C T G A C T T T T A C C G C C T T C T C T G G G A T T A T T A A T T A T A G G A C T T T A T A A A G A A G G A G C G G G A A C A G G A T G A A C A G T A T A T C C A C C T T T A T C A A C A T T T T A T C A T T C A G G A C C T T C A G T A G A C T T A A C A A T T T T T T C T T T A C A C C T T G C A G G G A T T T C T T C A A T T T T G G G T G C C T T A A…
211	Pulpi 01.20 (SP)	7	T. tabaci H7	C C C T C G A T T A A A T A A T A T A A G A T T C T G A C T T T T A C C G C C T T C T C T G G G A T T A T T A A T T A T A G G A C T T T A T A A A G A A G G A G C G G G A A C A G G A T G A A C A G T A T A T C C A C C T T T A T C A A C A T T T T A T C A T T C A G G A C C T T C A G T A G A C T T A A C A A T T T T T T C T T T A C A C C T T G C A G G G A T T T C T T C A A T T T T G G G T G C C T T A A…
212	Pulpi 01.20 (SP)	7	T. tabaci H15	C C C T C G A T T A A A T A A T A T A A G A T T C T G A C T T T T A C C C C C T T C T C T G G G A T T A T T A A T T A T A G G A C T T T A T A A A G A A G G A G C G G G A A C A G G A T G A A C A G T G T A T C C A C C T T T A T C G A C A T T T T A T C A T T C A G G A C C T T C A G T A G A C T T A A C A A T T T T T T C T T T A C A C C T T G C A G G G A T T T C T T C A A T T T T G G G T G C C T T A G…
213	Pulpi 01.20 (SP)	7	T. tabaci H10	C C C T C G A T T A A A T A A T A T A A G A T T C T G A C T T T T A C C C C C T T C T C T G G G A T T A T T A A T T A T A G G A C T T T A T A A A G A A G G A G C G G G A A C A G G A T G A A C A G T G T A T C C A C C T T T A T C A A C A T T T T A T C A T T C A G G A C C T T C A G T A G A C T T A A C A A T T T T T T C T T T A C A C C T T G C A G G A A T T T C T T C A A T T T T G G G T G C C T T A A…
214	Pulpi 01.20 (SP)	7	T. tabaci H7	C C C T C G A T T A A A T A A T A T A A G A T T C T G A C T T T T A C C G C C T T C T C T G G G A T T A T T A A T T A T A G G A C T T T A T A A A G A A G G A G C G G G A A C A G G A T G A A C A G T A T A T C C A C C T T T A T C A A C A T T T T A T C A T T C A G G A C C T T C A G T A G A C T T A A C A A T T T T T T C T T T A C A C C T T G C A G G G A T T T C T T C A A T T T T G G G T G C C T T A A…
215	Pulpi 01.20 (SP)	7	T. tabaci H24	C C C T C G A T T A A A T A A T A T A A G A T T C T G A C T T T T A C C C C C T T C T C T G G G A T T A T T A A T T A T A G G A C T T T A T A A A G A A G G A G C G G G A A C A G G A T G A A C A G T G T A T C C A C C T T T A T C G A C A T T T T A T C A T T C A G G A C C T T C A G T A G A C T T A A C A A T T T T T T C T T T A C A C C T T G C A G G G A T T T C T T C A A T T T T G G G T G C C T T A A…
216	Pulpi 01.20 (SP)	7	T. tabaci H23	C C C T C G A T T A A A T A A T A T A A G A T T C T G A C T T T T A C C C C C T T C T C T G G G A T T A T T A A T T A T A G G A C T T T A T A A A G A A G G A G C G G G A A C A G G A T G A A C A G T G T A T C C A C C T T T A T C G A C A T T T T A T C A T T C A G G A C C T T C A G T A G A C T T A A C A A T T T T T T C T T T A C A C C T T G C A G G G A T T T C T T C A A T T T T G G G T G C C T T A A…
217	Pulpi 01.20 (SP)	7	T. tabaci H23	C C C T C G A T T A A A T A A T A T A A G A T T C T G A C T T T T A C C C C C T T C T C T G G G A T T A T T A A T T A T A G G A C T T T A T A A A G A A G G A G C G G G A A C A G G A T G A A C A G T G T A T C C A C C T T T A T C G A C A T T T T A T C A T T C A G G A C C T T C A G T A G A C T T A A C A A T T T T T T C T T T A C A C C T T G C A G G G A T T T C T T C A A T T T T G G G T G C C T T A A…
218	Pulpi 01.20 (SP)	7	T. tabaci H7	C C C T C G A T T A A A T A A T A T A A G A T T C T G A C T T T T A C C G C C T T C T C T G G G A T T A T T A A T T A T A G G A C T T T A T A A A G A A G G A G C G G G A A C A G G A T G A A C A G T A T A T C C A C C T T T A T C A A C A T T T T A T C A T T C A G G A C C T T C A G T A G A C T T A A C A A T T T T T T C T T T A C A C C T T G C A G G G A T T T C T T C A A T T T T G G G T G C C T T A A…
219	Pulpi 01.20 (SP)	7	T. tabaci H7	C C C T C G A T T A A A T A A T A T A A G A T T C T G A C T T T T A C C G C C T T C T C T G G G A T T A T T A A T T A T A G G A C T T T A T A A A G A A G G A G C G G G A A C A G G A T G A A C A G T A T A T C C A C C T T T A T C A A C A T T T T A T C A T T C A G G A C C T T C A G T A G A C T T A A C A A T T T T T T C T T T A C A C C T T G C A G G G A T T T C T T C A A T T T T G G G T G C C T T A A…
220	Pulpi 01.20 (SP)	7	T. tabaci H23	C C C T C G A T T A A A T A A T A T A A G A T T C T G A C T T T T A C C C C C T T C T C T G G G A T T A T T A A T T A T A G G A C T T T A T A A A G A A G G A G C G G G A A C A G G A T G A A C A G T G T A T C C A C C T T T A T C G A C A T T T T A T C A T T C A G G A C C T T C A G T A G A C T T A A C A A T T T T T T C T T T A C A C C T T G C A G G G A T T T C T T C A A T T T T G G G T G C C T T A A…
221	Pulpi 01.20 (SP)	7	T. tabaci H23	C C C T C G A T T A A A T A A T A T A A G A T T C T G A C T T T T A C C C C C T T C T C T G G G A T T A T T A A T T A T A G G A C T T T A T A A A G A A G G A G C G G G A A C A G G A T G A A C A G T G T A T C C A C C T T T A T C G A C A T T T T A T C A T T C A G G A C C T T C A G T A G A C T T A A C A A T T T T T T C T T T A C A C C T T G C A G G G A T T T C T T C A A T T T T G G G T G C C T T A A…
222	Pulpi 01.20 (SP)	7	T. tabaci H7	C C C T C G A T T A A A T A A T A T A A G A T T C T G A C T T T T A C C G C C T T C T C T G G G A T T A T T A A T T A T A G G A C T T T A T A A A G A A G G A G C G G G A A C A G G A T G A A C A G T A T A T C C A C C T T T A T C A A C A T T T T A T C A T T C A G G A C C T T C A G T A G A C T T A A C A A T T T T T T C T T T A C A C C T T G C A G G G A T T T C T T C A A T T T T G G G T G C C T T A A…
223	Pulpi 01.20 (SP)	7	T. tabaci H23	C C C T C G A T T A A A T A A T A T A A G A T T C T G A C T T T T A C C C C C T T C T C T G G G A T T A T T A A T T A T A G G A C T T T A T A A A G A A G G A G C G G G A A C A G G A T G A A C A G T G T A T C C A C C T T T A T C G A C A T T T T A T C A T T C A G G A C C T T C A G T A G A C T T A A C A A T T T T T T C T T T A C A C C T T G C A G G G A T T T C T T C A A T T T T G G G T G C C T T A A…
224	Pulpi 01.20 (SP)	7	T. tabaci H7	C C C T C G A T T A A A T A A T A T A A G A T T C T G A C T T T T A C C G C C T T C T C T G G G A T T A T T A A T T A T A G G A C T T T A T A A A G A A G G A G C G G G A A C A G G A T G A A C A G T A T A T C C A C C T T T A T C A A C A T T T T A T C A T T C A G G A C C T T C A G T A G A C T T A A C A A T T T T T T C T T T A C A C C T T G C A G G G A T T T C T T C A A T T T T G G G T G C C T T A A…
225	Pulpi 01.20 (SP)	7	T. tabaci H7	C C C T C G A T T A A A T A A T A T A A G A T T C T G A C T T T T A C C G C C T T C T C T G G G A T T A T T A A T T A T A G G A C T T T A T A A A G A A G G A G C G G G A A C A G G A T G A A C A G T A T A T C C A C C T T T A T C A A C A T T T T A T C A T T C A G G A C C T T C A G T A G A C T T A A C A A T T T T T T C T T T A C A C C T T G C A G G G A T T T C T T C A A T T T T G G G T G C C T T A A…
226	Pulpi 01.20 (SP)	7	T. tabaci H7	C C C T C G A T T A A A T A A T A T A A G A T T C T G A C T T T T A C C G C C T T C T C T G G G A T T A T T A A T T A T A G G A C T T T A T A A A G A A G G A G C G G G A A C A G G A T G A A C A G T A T A T C C A C C T T T A T C A A C A T T T T A T C A T T C A G G A C C T T C A G T A G A C T T A A C A A T T T T T T C T T T A C A C C T T G C A G G G A T T T C T T C A A T T T T G G G T G C C T T A A…
227	Pulpi 01.20 (SP)	7	T. tabaci H23	C C C T C G A T T A A A T A A T A T A A G A T T C T G A C T T T T A C C C C C T T C T C T G G G A T T A T T A A T T A T A G G A C T T T A T A A A G A A G G A G C G G G A A C A G G A T G A A C A G T G T A T C C A C C T T T A T C G A C A T T T T A T C A T T C A G G A C C T T C A G T A G A C T T A A C A A T T T T T T C T T T A C A C C T T G C A G G G A T T T C T T C A A T T T T G G G T G C C T T A A…
228	Pulpi 01.20 (SP)	7	T. tabaci H7	C C C T C G A T T A A A T A A T A T A A G A T T C T G A C T T T T A C C G C C T T C T C T G G G A T T A T T A A T T A T A G G A C T T T A T A A A G A A G G A G C G G G A A C A G G A T G A A C A G T A T A T C C A C C T T T A T C A A C A T T T T A T C A T T C A G G A C C T T C A G T A G A C T T A A C A A T T T T T T C T T T A C A C C T T G C A G G G A T T T C T T C A A T T T T G G G T G C C T T A A…
229	Pulpi 01.20 (SP)	7	T. tabaci H23	C C C T C G A T T A A A T A A T A T A A G A T T C T G A C T T T T A C C C C C T T C T C T G G G A T T A T T A A T T A T A G G A C T T T A T A A A G A A G G A G C G G G A A C A G G A T G A A C A G T G T A T C C A C C T T T A T C G A C A T T T T A T C A T T C A G G A C C T T C A G T A G A C T T A A C A A T T T T T T C T T T A C A C C T T G C A G G G A T T T C T T C A A T T T T G G G T G C C T T A A…
230	Pulpi 01.20 (SP)	7	T. tabaci H7	C C C T C G A T T A A A T A A T A T A A G A T T C T G A C T T T T A C C G C C T T C T C T G G G A T T A T T A A T T A T A G G A C T T T A T A A A G A A G G A G C G G G A A C A G G A T G A A C A G T A T A T C C A C C T T T A T C A A C A T T T T A T C A T T C A G G A C C T T C A G T A G A C T T A A C A A T T T T T T C T T T A C A C C T T G C A G G G A T T T C T T C A A T T T T G G G T G C C T T A A…
231	Pulpi 01.20 (SP)	7	T. tabaci H18	C C C T C G A T T A A A T A A T A T A A G A T T C T G A C T T T T A C C C C C T T C T C T G G G A T T A T T A A T T A T A G G A C T T T A T A A A G A A G G A G C G G G A A C A G G A T G A A C A G T G T A T C C A C C T T T A T C G A C A T T T T A T C A T T C A G G A C C T T C A G T A G A C T T A A C A A T T T T T T C T T T A C A C C T A G C A G G G A T T T C T T C A A T T T T G G G T G C C T T A A…
232	Konan 08.08.19 (JP)	8	T. tabaci H8	C C C T C G A T T A A A T A A T A T A A G A T T C T G A C T T T T A C C C C C T T C T C T G G G A T T A T T A A T T A T A G G A C T T T A T A A A G A A G G A G C G G G A A C A G G A T G A A C A G T G T A T C C A C C T T T A T C A A C A T T T T A T C A T T C A G G A C C T T C A G T A G A C T T A A C A A T T T T T T C T T T A C A C C T T G C A G G A A T T T C T T C A A T T T T G G G T G C C T T A A…
233	Konan 08.08.19 (JP)	8	T. tabaci H1	C C C T C G A T T A A A T A A T A T A A G A T T C T G A C T T T T A C C C C C T T C T C T G G G A T T A T T A A T T A T A G G A C T T T A T A A A G A A G G A G C G G G A A C G G G A T G A A C A G T A T A T C C A C C T T T A T C A A C G T T T T A T C A T T C A G G A C C T T C A G T A G A C T T A A C A A T T T T T T C T T T A C A C C T T G C A G G G A T T T C T T C A A T T T T A G G T G C C T T A A…
234	Konan 08.08.19 (JP)	8	T. tabaci H8	C C C T C G A T T A A A T A A T A T A A G A T T C T G A C T T T T A C C C C C T T C T C T G G G A T T A T T A A T T A T A G G A C T T T A T A A A G A A G G A G C G G G A A C A G G A T G A A C A G T G T A T C C A C C T T T A T C A A C A T T T T A T C A T T C A G G A C C T T C A G T A G A C T T A A C A A T T T T T T C T T T A C A C C T T G C A G G A A T T T C T T C A A T T T T G G G T G C C T T A A…
235	Konan 08.08.19 (JP)	8	T. tabaci H8	C C C T C G A T T A A A T A A T A T A A G A T T C T G A C T T T T A C C C C C T T C T C T G G G A T T A T T A A T T A T A G G A C T T T A T A A A G A A G G A G C G G G A A C A G G A T G A A C A G T G T A T C C A C C T T T A T C A A C A T T T T A T C A T T C A G G A C C T T C A G T A G A C T T A A C A A T T T T T T C T T T A C A C C T T G C A G G A A T T T C T T C A A T T T T G G G T G C C T T A A…
236	Konan 08.08.19 (JP)	8	T. tabaci H18	C C C T C G A T T A A A T A A T A T A A G A T T C T G A C T T T T A C C C C C T T C T C T G G G A T T A T T A A T T A T A G G A C T T T A T A A A G A A G G A G C G G G A A C A G G A T G A A C A G T G T A T C C A C C T T T A T C G A C A T T T T A T C A T T C A G G A C C T T C A G T A G A C T T A A C A A T T T T T T C T T T A C A C C T A G C A G G G A T T T C T T C A A T T T T G G G T G C C T T A A…
237	Konan 08.08.19 (JP)	8	T. tabaci H1	C C C T C G A T T A A A T A A T A T A A G A T T C T G A C T T T T A C C C C C T T C T C T G G G A T T A T T A A T T A T A G G A C T T T A T A A A G A A G G A G C G G G A A C G G G A T G A A C A G T A T A T C C A C C T T T A T C A A C G T T T T A T C A T T C A G G A C C T T C A G T A G A C T T A A C A A T T T T T T C T T T A C A C C T T G C A G G G A T T T C T T C A A T T T T A G G T G C C T T A A…
238	Konan 08.08.19 (JP)	8	T. tabaci H3	C C C T C G A T T A A A T A A T A T A A G A T T C T G A C T T T T A C C C C C T T C T C T G G G A T T A T T A A T T A T A G G A C T T T A T A A A G A A G G A G C G G G A A C G G G A T G A A C A G T A T A T C C A C C T T T A T C A A C G T T T T A T C A T T C A G G A C C T T C A G T A G A C T T A A C A A T T T T T T C T T T A C A C C T T G C A G G G A T T T C T T C A A T T T T A G G T G C C T T A A…
239	Konan 08.08.19 (JP)	8	T. tabaci H8	C C C T C G A T T A A A T A A T A T A A G A T T C T G A C T T T T A C C C C C T T C T C T G G G A T T A T T A A T T A T A G G A C T T T A T A A A G A A G G A G C G G G A A C A G G A T G A A C A G T G T A T C C A C C T T T A T C A A C A T T T T A T C A T T C A G G A C C T T C A G T A G A C T T A A C A A T T T T T T C T T T A C A C C T T G C A G G A A T T T C T T C A A T T T T G G G T G C C T T A A…
240	Konan 08.08.19 (JP)	8	T. tabaci H1	C C C T C G A T T A A A T A A T A T A A G A T T C T G A C T T T T A C C C C C T T C T C T G G G A T T A T T A A T T A T A G G A C T T T A T A A A G A A G G A G C G G G A A C G G G A T G A A C A G T A T A T C C A C C T T T A T C A A C G T T T T A T C A T T C A G G A C C T T C A G T A G A C T T A A C A A T T T T T T C T T T A C A C C T T G C A G G G A T T T C T T C A A T T T T A G G T G C C T T A A…
241	Konan 08.08.19 (JP)	8	T. tabaci H8	C C C T C G A T T A A A T A A T A T A A G A T T C T G A C T T T T A C C C C C T T C T C T G G G A T T A T T A A T T A T A G G A C T T T A T A A A G A A G G A G C G G G A A C A G G A T G A A C A G T G T A T C C A C C T T T A T C A A C A T T T T A T C A T T C A G G A C C T T C A G T A G A C T T A A C A A T T T T T T C T T T A C A C C T T G C A G G A A T T T C T T C A A T T T T G G G T G C C T T A A…
242	Konan 08.08.19 (JP)	8	T. tabaci H8	C C C T C G A T T A A A T A A T A T A A G A T T C T G A C T T T T A C C C C C T T C T C T G G G A T T A T T A A T T A T A G G A C T T T A T A A A G A A G G A G C G G G A A C A G G A T G A A C A G T G T A T C C A C C T T T A T C A A C A T T T T A T C A T T C A G G A C C T T C A G T A G A C T T A A C A A T T T T T T C T T T A C A C C T T G C A G G A A T T T C T T C A A T T T T G G G T G C C T T A A…
243	Konan 08.08.19 (JP)	8	T. tabaci H10	C C C T C G A T T A A A T A A T A T A A G A T T C T G A C T T T T A C C C C C T T C T C T G G G A T T A T T A A T T A T A G G A C T T T A T A A A G A A G G A G C G G G A A C A G G A T G A A C A G T G T A T C C A C C T T T A T C A A C A T T T T A T C A T T C A G G A C C T T C A G T A G A C T T A A C A A T T T T T T C T T T A C A C C T T G C A G G A A T T T C T T C A A T T T T G G G T G C C T T A A…
244	Konan 08.08.19 (JP)	8	T. tabaci H36	C C C T C G A T T A A A T A A T A T A A G A T T C T G A C T T T T A C C C C C T T C T C T G G G A T T A T T A A T T A T A G G A C T T T A T A A A G A A G G A G C G G G A A C G G G A T G A A C A G T A T A T C C A C C T T T A T C A A C G T T T T A T C A T T C A G G A C C T T C A G T A G A C T T A A C A A T T T T T T C T T T A C A C C T T G C A G G G A T T T C T T C A A T T T T A G G T G C C T T A A…
245	Konan 08.08.19 (JP)	8	T. tabaci H8	C C C T C G A T T A A A T A A T A T A A G A T T C T G A C T T T T A C C C C C T T C T C T G G G A T T A T T A A T T A T A G G A C T T T A T A A A G A A G G A G C G G G A A C A G G A T G A A C A G T G T A T C C A C C T T T A T C A A C A T T T T A T C A T T C A G G A C C T T C A G T A G A C T T A A C A A T T T T T T C T T T A C A C C T T G C A G G A A T T T C T T C A A T T T T G G G T G C C T T A A…
246	Konan 08.08.19 (JP)	8	T. tabaci H1	C C C T C G A T T A A A T A A T A T A A G A T T C T G A C T T T T A C C C C C T T C T C T G G G A T T A T T A A T T A T A G G A C T T T A T A A A G A A G G A G C G G G A A C G G G A T G A A C A G T A T A T C C A C C T T T A T C A A C G T T T T A T C A T T C A G G A C C T T C A G T A G A C T T A A C A A T T T T T T C T T T A C A C C T T G C A G G G A T T T C T T C A A T T T T A G G T G C C T T A A…
247	Konan 08.08.19 (JP)	8	T. tabaci H10	C C C T C G A T T A A A T A A T A T A A G A T T C T G A C T T T T A C C C C C T T C T C T G G G A T T A T T A A T T A T A G G A C T T T A T A A A G A A G G A G C G G G A A C A G G A T G A A C A G T G T A T C C A C C T T T A T C A A C A T T T T A T C A T T C A G G A C C T T C A G T A G A C T T A A C A A T T T T T T C T T T A C A C C T T G C A G G A A T T T C T T C A A T T T T G G G T G C C T T A A…
248	Konan 12.09.19 (JP)	9	T. tabaci H10	C C C T C G A T T A A A T A A T A T A A G A T T C T G A C T T T T A C C C C C T T C T C T G G G A T T A T T A A T T A T A G G A C T T T A T A A A G A A G G A G C G G G A A C A G G A T G A A C A G T G T A T C C A C C T T T A T C A A C A T T T T A T C A T T C A G G A C C T T C A G T A G A C T T A A C A A T T T T T T C T T T A C A C C T T G C A G G A A T T T C T T C A A T T T T G G G T G C C T T A A…
249	Konan 12.09.19 (JP)	9	T. tabaci H10	C C C T C G A T T A A A T A A T A T A A G A T T C T G A C T T T T A C C C C C T T C T C T G G G A T T A T T A A T T A T A G G A C T T T A T A A A G A A G G A G C G G G A A C A G G A T G A A C A G T G T A T C C A C C T T T A T C A A C A T T T T A T C A T T C A G G A C C T T C A G T A G A C T T A A C A A T T T T T T C T T T A C A C C T T G C A G G A A T T T C T T C A A T T T T G G G T G C C T T A A…
250	Konan 12.09.19 (JP)	9	T. tabaci H1	C C C T C G A T T A A A T A A T A T A A G A T T C T G A C T T T T A C C C C C T T C T C T G G G A T T A T T A A T T A T A G G A C T T T A T A A A G A A G G A G C G G G A A C G G G A T G A A C A G T A T A T C C A C C T T T A T C A A C G T T T T A T C A T T C A G G A C C T T C A G T A G A C T T A A C A A T T T T T T C T T T A C A C C T T G C A G G G A T T T C T T C A A T T T T A G G T G C C T T A A…
251	Konan 12.09.19 (JP)	9	T. tabaci H18	C C C T C G A T T A A A T A A T A T A A G A T T C T G A C T T T T A C C C C C T T C T C T G G G A T T A T T A A T T A T A G G A C T T T A T A A A G A A G G A G C G G G A A C A G G A T G A A C A G T G T A T C C A C C T T T A T C G A C A T T T T A T C A T T C A G G A C C T T C A G T A G A C T T A A C A A T T T T T T C T T T A C A C C T A G C A G G G A T T T C T T C A A T T T T G G G T G C C T T A A…
252	Konan 12.09.19 (JP)	9	T. tabaci H8	C C C T C G A T T A A A T A A T A T A A G A T T C T G A C T T T T A C C C C C T T C T C T G G G A T T A T T A A T T A T A G G A C T T T A T A A A G A A G G A G C G G G A A C A G G A T G A A C A G T G T A T C C A C C T T T A T C A A C A T T T T A T C A T T C A G G A C C T T C A G T A G A C T T A A C A A T T T T T T C T T T A C A C C T T G C A G G A A T T T C T T C A A T T T T G G G T G C C T T A A…
253	Konan 12.09.19 (JP)	9	T. tabaci H5	C C C T C G A T T A A A T A A T A T A A G A T T C T G A C T T T T A C C C C C T T C T C T G G G A T T A T T A A T T A T A G G A C T T T A T A A A G A A G G G G C G G G A A C G G G A T G A A C A G T A T A T C C A C C T T T A T C A A C G T T T T A T C A T T C A G G A C C T T C A G T A G A C T T A A C A A T T T T T T C T T T A C A C C T T G C A G G G A T T T C T T C A A T T T T A G G T G C C T T A A…
254	Konan 12.09.19 (JP)	9	T. tabaci H10	C C C T C G A T T A A A T A A T A T A A G A T T C T G A C T T T T A C C C C C T T C T C T G G G A T T A T T A A T T A T A G G A C T T T A T A A A G A A G G A G C G G G A A C A G G A T G A A C A G T G T A T C C A C C T T T A T C A A C A T T T T A T C A T T C A G G A C C T T C A G T A G A C T T A A C A A T T T T T T C T T T A C A C C T T G C A G G A A T T T C T T C A A T T T T G G G T G C C T T A A…
255	Konan 12.09.19 (JP)	9	T. tabaci H8	C C C T C G A T T A A A T A A T A T A A G A T T C T G A C T T T T A C C C C C T T C T C T G G G A T T A T T A A T T A T A G G A C T T T A T A A A G A A G G A G C G G G A A C A G G A T G A A C A G T G T A T C C A C C T T T A T C A A C A T T T T A T C A T T C A G G A C C T T C A G T A G A C T T A A C A A T T T T T T C T T T A C A C C T T G C A G G A A T T T C T T C A A T T T T G G G T G C C T T A A…
256	Konan 12.09.19 (JP)	9	T. tabaci H9	C C C T C G A T T A A A T A A T A T A A G A T T C T G A C T T T T A C C C C C T T C T C T G G G A T T A T T A A T T A T A G G A C T T T A T A A A G A A G G A G C G G G G A C A G G A T G A A C A G T G T A T C C A C C T T T A T C A A C A T T T T A T C A T T C A G G A C C T T C A G T A G A C T T A A C A A T T T T T T C T T T A C A C C T T G C A G G A A T T T C T T C A A T T T T G G G T G C C T T A A…
257	Konan 12.09.19 (JP)	9	T. tabaci H10	C C C T C G A T T A A A T A A T A T A A G A T T C T G A C T T T T A C C C C C T T C T C T G G G A T T A T T A A T T A T A G G A C T T T A T A A A G A A G G A G C G G G A A C A G G A T G A A C A G T G T A T C C A C C T T T A T C A A C A T T T T A T C A T T C A G G A C C T T C A G T A G A C T T A A C A A T T T T T T C T T T A C A C C T T G C A G G A A T T T C T T C A A T T T T G G G T G C C T T A A…
258	Konan 12.09.19 (JP)	9	T. tabaci H9	C C C T C G A T T A A A T A A T A T A A G A T T C T G A C T T T T A C C C C C T T C T C T G G G A T T A T T A A T T A T A G G A C T T T A T A A A G A A G G A G C G G G G A C A G G A T G A A C A G T G T A T C C A C C T T T A T C A A C A T T T T A T C A T T C A G G A C C T T C A G T A G A C T T A A C A A T T T T T T C T T T A C A C C T T G C A G G A A T T T C T T C A A T T T T G G G T G C C T T A A…
259	Konan 12.09.19 (JP)	9	T. tabaci H20	C C C T C G A T T A A A T A A T A T A A G A T T C T G A C T T T T A C C C C C T T C T C T G G G A T T A T T A A T T A T A G G A C T T T A T A A A G A A G G A G C G G G A A C A G G A T G A A C A G T G T A T C C A C C T T T A T C A A C A T T A T A T C A T T C A G G A C C T T C A G T A G A C T T A A C A A T T T T T T C T T T A C A C C T A G C A G G G A T T T C T T C A A T T T T G G G T G C C T T A A…
260	Konan 12.09.19 (JP)	9	T. tabaci H8	C C C T C G A T T A A A T A A T A T A A G A T T C T G A C T T T T A C C C C C T T C T C T G G G A T T A T T A A T T A T A G G A C T T T A T A A A G A A G G A G C G G G A A C A G G A T G A A C A G T G T A T C C A C C T T T A T C A A C A T T T T A T C A T T C A G G A C C T T C A G T A G A C T T A A C A A T T T T T T C T T T A C A C C T T G C A G G A A T T T C T T C A A T T T T G G G T G C C T T A A…
261	Konan 12.09.19 (JP)	9	T. tabaci H28	C C C T C G A T T A A A T A A T A T A A G A T T C T G A C T T T T A C C C C C T T C T C T G G G A T T A T T A A T T A T A G G A C T T T A T A A A G A A G G A G C G G G A A C A G G A T G A A C A G T G T A T C C A C C T T T A T C A A C A T T T T A T C A T T C A G G A C C T T C A G T A G A C T T A A C A A T T T T T T C T T T A C A C C T T G C A G G G A T T T C T T C A A T T T T G G G T G C C T T A A…
262	Konan 12.09.19 (JP)	9	T. tabaci H29	C C C T C G A T T T A A T A A T A T A A G A T T C T G A C T T T T A C C C C C T T C T C T G G G A T T A T T A A T T A T A G G A C T T T A T A A A G A A G G A G C G G G A A C A G G A T G A A C A G T G T A T C C A C C T T T A T C A A C A T T T T A T C A T T C A G G A C C T T C A G T A G A C T T A A C A A T T T T T T C T T T A C A C C T T G C A G G G A T T T C T T C A A T T T T G G G T G C C T T A A…
263	Konan 12.09.19 (JP)	9	T. tabaci H23	C C C T C G A T T A A A T A A T A T A A G A T T C T G A C T T T T A C C C C C T T C T C T G G G A T T A T T A A T T A T A G G A C T T T A T A A A G A A G G A G C G G G A A C A G G A T G A A C A G T G T A T C C A C C T T T A T C G A C A T T T T A T C A T T C A G G A C C T T C A G T A G A C T T A A C A A T T T T T T C T T T A C A C C T T G C A G G G A T T T C T T C A A T T T T G G G T G C C T T A A…
264	Konan 12.09.19 (JP)	9	T. tabaci H9	C C C T C G A T T A A A T A A T A T A A G A T T C T G A C T T T T A C C C C C T T C T C T G G G A T T A T T A A T T A T A G G A C T T T A T A A A G A A G G A G C G G G G A C A G G A T G A A C A G T G T A T C C A C C T T T A T C A A C A T T T T A T C A T T C A G G A C C T T C A G T A G A C T T A A C A A T T T T T T C T T T A C A C C T T G C A G G A A T T T C T T C A A T T T T G G G T G C C T T A A…
265	Konan 12.09.19 (JP)	9	T. tabaci HU46	C C C T C G A T T A A A T A A T A T A A G A T T C T G A C T T T T A C C C C C T T C T C T G G G A T T A T T A A T T A T A G G A C T T T A T A A A G A A G G A G C G G G A A C A G G A T G A A C A G T A T A T C C A C C T T T A T C A A C G T T T T A T C A T T C A G G A C C T T C A G T A G A C T T A A C A A T T T T T T C T T T A C A C C T T G C A G G G A T T T C T T C A A T T T T A G G T G C C T T A A…
266	Konan 12.09.19 (JP)	9	T. tabaci H8	C C C T C G A T T A A A T A A T A T A A G A T T C T G A C T T T T A C C C C C T T C T C T G G G A T T A T T A A T T A T A G G A C T T T A T A A A G A A G G A G C G G G A A C A G G A T G A A C A G T G T A T C C A C C T T T A T C A A C A T T T T A T C A T T C A G G A C C T T C A G T A G A C T T A A C A A T T T T T T C T T T A C A C C T T G C A G G A A T T T C T T C A A T T T T G G G T G C C T T A A…
267	Konan 12.09.19 (JP)	9	T. tabaci H28	C C C T C G A T T A A A T A A T A T A A G A T T C T G A C T T T T A C C C C C T T C T C T G G G A T T A T T A A T T A T A G G A C T T T A T A A A G A A G G A G C G G G A A C A G G A T G A A C A G T G T A T C C A C C T T T A T C A A C A T T T T A T C A T T C A G G A C C T T C A G T A G A C T T A A C A A T T T T T T C T T T A C A C C T T G C A G G G A T T T C T T C A A T T T T G G G T G C C T T A A…
268	Konan 12.09.19 (JP)	9	T. tabaci H8	C C C T C G A T T A A A T A A T A T A A G A T T C T G A C T T T T A C C C C C T T C T C T G G G A T T A T T A A T T A T A G G A C T T T A T A A A G A A G G A G C G G G A A C A G G A T G A A C A G T G T A T C C A C C T T T A T C A A C A T T T T A T C A T T C A G G A C C T T C A G T A G A C T T A A C A A T T T T T T C T T T A C A C C T T G C A G G A A T T T C T T C A A T T T T G G G T G C C T T A A…
269	Konan 12.09.19 (JP)	9	T. tabaci H9	C C C T C G A T T A A A T A A T A T A A G A T T C T G A C T T T T A C C C C C T T C T C T G G G A T T A T T A A T T A T A G G A C T T T A T A A A G A A G G A G C G G G G A C A G G A T G A A C A G T G T A T C C A C C T T T A T C A A C A T T T T A T C A T T C A G G A C C T T C A G T A G A C T T A A C A A T T T T T T C T T T A C A C C T T G C A G G A A T T T C T T C A A T T T T G G G T G C C T T A A…
270	Konan 12.09.19 (JP)	9	T. tabaci H8	C C C T C G A T T A A A T A A T A T A A G A T T C T G A C T T T T A C C C C C T T C T C T G G G A T T A T T A A T T A T A G G A C T T T A T A A A G A A G G A G C G G G A A C A G G A T G A A C A G T G T A T C C A C C T T T A T C A A C A T T T T A T C A T T C A G G A C C T T C A G T A G A C T T A A C A A T T T T T T C T T T A C A C C T T G C A G G A A T T T C T T C A A T T T T G G G T G C C T T A A…
271	Konan 12.09.19 (JP)	9	T. tabaci H1	C C C T C G A T T A A A T A A T A T A A G A T T C T G A C T T T T A C C C C C T T C T C T G G G A T T A T T A A T T A T A G G A C T T T A T A A A G A A G G A G C G G G A A C G G G A T G A A C A G T A T A T C C A C C T T T A T C A A C G T T T T A T C A T T C A G G A C C T T C A G T A G A C T T A A C A A T T T T T T C T T T A C A C C T T G C A G G G A T T T C T T C A A T T T T A G G T G C C T T A A…
272	Konan 12.09.19 (JP)	9	T. tabaci H10	C C C T C G A T T A A A T A A T A T A A G A T T C T G A C T T T T A C C C C C T T C T C T G G G A T T A T T A A T T A T A G G A C T T T A T A A A G A A G G A G C G G G A A C A G G A T G A A C A G T G T A T C C A C C T T T A T C A A C A T T T T A T C A T T C A G G A C C T T C A G T A G A C T T A A C A A T T T T T T C T T T A C A C C T T G C A G G A A T T T C T T C A A T T T T G G G T G C C T T A A…
273	Konan 12.09.19 (JP)	9	T. tabaci H8	C C C T C G A T T A A A T A A T A T A A G A T T C T G A C T T T T A C C C C C T T C T C T G G G A T T A T T A A T T A T A G G A C T T T A T A A A G A A G G A G C G G G A A C A G G A T G A A C A G T G T A T C C A C C T T T A T C A A C A T T T T A T C A T T C A G G A C C T T C A G T A G A C T T A A C A A T T T T T T C T T T A C A C C T T G C A G G A A T T T C T T C A A T T T T G G G T G C C T T A A…
274	Konan 12.09.19 (JP)	9	T. tabaci H8	C C C T C G A T T A A A T A A T A T A A G A T T C T G A C T T T T A C C C C C T T C T C T G G G A T T A T T A A T T A T A G G A C T T T A T A A A G A A G G A G C G G G A A C A G G A T G A A C A G T G T A T C C A C C T T T A T C A A C A T T T T A T C A T T C A G G A C C T T C A G T A G A C T T A A C A A T T T T T T C T T T A C A C C T T G C A G G A A T T T C T T C A A T T T T G G G T G C C T T A A…
275	Konan 12.09.19 (JP)	9	T. tabaci H8	C C C T C G A T T A A A T A A T A T A A G A T T C T G A C T T T T A C C C C C T T C T C T G G G A T T A T T A A T T A T A G G A C T T T A T A A A G A A G G A G C G G G A A C A G G A T G A A C A G T G T A T C C A C C T T T A T C A A C A T T T T A T C A T T C A G G A C C T T C A G T A G A C T T A A C A A T T T T T T C T T T A C A C C T T G C A G G A A T T T C T T C A A T T T T G G G T G C C T T A A…
276	Konan 12.09.19 (JP)	9	T. tabaci H28	C C C T C G A T T A A A T A A T A T A A G A T T C T G A C T T T T A C C C C C T T C T C T G G G A T T A T T A A T T A T A G G A C T T T A T A A A G A A G G A G C G G G A A C A G G A T G A A C A G T G T A T C C A C C T T T A T C A A C A T T T T A T C A T T C A G G A C C T T C A G T A G A C T T A A C A A T T T T T T C T T T A C A C C T T G C A G G G A T T T C T T C A A T T T T G G G T G C C T T A A…
277	Konan 12.09.19 (JP)	9	T. tabaci H29	C C C T C G A T T T A A T A A T A T A A G A T T C T G A C T T T T A C C C C C T T C T C T G G G A T T A T T A A T T A T A G G A C T T T A T A A A G A A G G A G C G G G A A C A G G A T G A A C A G T G T A T C C A C C T T T A T C A A C A T T T T A T C A T T C A G G A C C T T C A G T A G A C T T A A C A A T T T T T T C T T T A C A C C T T G C A G G G A T T T C T T C A A T T T T G G G T G C C T T A A…
278	Konan 12.09.19 (JP)	9	T. tabaci H10	C C C T C G A T T A A A T A A T A T A A G A T T C T G A C T T T T A C C C C C T T C T C T G G G A T T A T T A A T T A T A G G A C T T T A T A A A G A A G G A G C G G G A A C A G G A T G A A C A G T G T A T C C A C C T T T A T C A A C A T T T T A T C A T T C A G G A C C T T C A G T A G A C T T A A C A A T T T T T T C T T T A C A C C T T G C A G G A A T T T C T T C A A T T T T G G G T G C C T T A A…
279	Konan 12.09.19 (JP)	9	T. tabaci H8	C C C T C G A T T A A A T A A T A T A A G A T T C T G A C T T T T A C C C C C T T C T C T G G G A T T A T T A A T T A T A G G A C T T T A T A A A G A A G G A G C G G G A A C A G G A T G A A C A G T G T A T C C A C C T T T A T C A A C A T T T T A T C A T T C A G G A C C T T C A G T A G A C T T A A C A A T T T T T T C T T T A C A C C T T G C A G G A A T T T C T T C A A T T T T G G G T G C C T T A A…
280	Konan 12.09.19 (JP)	9	T. tabaci H10	C C C T C G A T T A A A T A A T A T A A G A T T C T G A C T T T T A C C C C C T T C T C T G G G A T T A T T A A T T A T A G G A C T T T A T A A A G A A G G A G C G G G A A C A G G A T G A A C A G T G T A T C C A C C T T T A T C A A C A T T T T A T C A T T C A G G A C C T T C A G T A G A C T T A A C A A T T T T T T C T T T A C A C C T T G C A G G A A T T T C T T C A A T T T T G G G T G C C T T A A…
281	Konan 26.09.19 (JP)	10	T. tabaci H10	C C C T C G A T T A A A T A A T A T A A G A T T C T G A C T T T T A C C C C C T T C T C T G G G A T T A T T A A T T A T A G G A C T T T A T A A A G A A G G A G C G G G A A C A G G A T G A A C A G T G T A T C C A C C T T T A T C A A C A T T T T A T C A T T C A G G A C C T T C A G T A G A C T T A A C A A T T T T T T C T T T A C A C C T T G C A G G A A T T T C T T C A A T T T T G G G T G C C T T A A…
282	Konan 26.09.19 (JP)	10	T. tabaci H28	C C C T C G A T T A A A T A A T A T A A G A T T C T G A C T T T T A C C C C C T T C T C T G G G A T T A T T A A T T A T A G G A C T T T A T A A A G A A G G A G C G G G A A C A G G A T G A A C A G T G T A T C C A C C T T T A T C A A C A T T T T A T C A T T C A G G A C C T T C A G T A G A C T T A A C A A T T T T T T C T T T A C A C C T T G C A G G G A T T T C T T C A A T T T T G G G T G C C T T A A…
283	Konan 26.09.19 (JP)	10	T. tabaci H8	C C C T C G A T T A A A T A A T A T A A G A T T C T G A C T T T T A C C C C C T T C T C T G G G A T T A T T A A T T A T A G G A C T T T A T A A A G A A G G A G C G G G A A C A G G A T G A A C A G T G T A T C C A C C T T T A T C A A C A T T T T A T C A T T C A G G A C C T T C A G T A G A C T T A A C A A T T T T T T C T T T A C A C C T T G C A G G A A T T T C T T C A A T T T T G G G T G C C T T A A…
284	Konan 26.09.19 (JP)	10	T. tabaci H10	C C C T C G A T T A A A T A A T A T A A G A T T C T G A C T T T T A C C C C C T T C T C T G G G A T T A T T A A T T A T A G G A C T T T A T A A A G A A G G A G C G G G A A C A G G A T G A A C A G T G T A T C C A C C T T T A T C A A C A T T T T A T C A T T C A G G A C C T T C A G T A G A C T T A A C A A T T T T T T C T T T A C A C C T T G C A G G A A T T T C T T C A A T T T T G G G T G C C T T A A…
285	Konan 26.09.19 (JP)	10	T. tabaci H29	C C C T C G A T T T A A T A A T A T A A G A T T C T G A C T T T T A C C C C C T T C T C T G G G A T T A T T A A T T A T A G G A C T T T A T A A A G A A G G A G C G G G A A C A G G A T G A A C A G T G T A T C C A C C T T T A T C A A C A T T T T A T C A T T C A G G A C C T T C A G T A G A C T T A A C A A T T T T T T C T T T A C A C C T T G C A G G G A T T T C T T C A A T T T T G G G T G C C T T A A…
286	Konan 26.09.19 (JP)	10	T. tabaci H8	C C C T C G A T T A A A T A A T A T A A G A T T C T G A C T T T T A C C C C C T T C T C T G G G A T T A T T A A T T A T A G G A C T T T A T A A A G A A G G A G C G G G A A C A G G A T G A A C A G T G T A T C C A C C T T T A T C A A C A T T T T A T C A T T C A G G A C C T T C A G T A G A C T T A A C A A T T T T T T C T T T A C A C C T T G C A G G A A T T T C T T C A A T T T T G G G T G C C T T A A…
287	Konan 26.09.19 (JP)	10	T. tabaci H9	C C C T C G A T T A A A T A A T A T A A G A T T C T G A C T T T T A C C C C C T T C T C T G G G A T T A T T A A T T A T A G G A C T T T A T A A A G A A G G A G C G G G G A C A G G A T G A A C A G T G T A T C C A C C T T T A T C A A C A T T T T A T C A T T C A G G A C C T T C A G T A G A C T T A A C A A T T T T T T C T T T A C A C C T T G C A G G A A T T T C T T C A A T T T T G G G T G C C T T A A…
288	Konan 26.09.19 (JP)	10	T. tabaci H8	C C C T C G A T T A A A T A A T A T A A G A T T C T G A C T T T T A C C C C C T T C T C T G G G A T T A T T A A T T A T A G G A C T T T A T A A A G A A G G A G C G G G A A C A G G A T G A A C A G T G T A T C C A C C T T T A T C A A C A T T T T A T C A T T C A G G A C C T T C A G T A G A C T T A A C A A T T T T T T C T T T A C A C C T T G C A G G A A T T T C T T C A A T T T T G G G T G C C T T A A…
289	Konan 26.09.19 (JP)	10	T. tabaci H8	C C C T C G A T T A A A T A A T A T A A G A T T C T G A C T T T T A C C C C C T T C T C T G G G A T T A T T A A T T A T A G G A C T T T A T A A A G A A G G A G C G G G A A C A G G A T G A A C A G T G T A T C C A C C T T T A T C A A C A T T T T A T C A T T C A G G A C C T T C A G T A G A C T T A A C A A T T T T T T C T T T A C A C C T T G C A G G A A T T T C T T C A A T T T T G G G T G C C T T A A…
290	Konan 26.09.19 (JP)	10	T. tabaci H8	C C C T C G A T T A A A T A A T A T A A G A T T C T G A C T T T T A C C C C C T T C T C T G G G A T T A T T A A T T A T A G G A C T T T A T A A A G A A G G A G C G G G A A C A G G A T G A A C A G T G T A T C C A C C T T T A T C A A C A T T T T A T C A T T C A G G A C C T T C A G T A G A C T T A A C A A T T T T T T C T T T A C A C C T T G C A G G A A T T T C T T C A A T T T T G G G T G C C T T A A…
291	Konan 26.09.19 (JP)	10	T. tabaci H9	C C C T C G A T T A A A T A A T A T A A G A T T C T G A C T T T T A C C C C C T T C T C T G G G A T T A T T A A T T A T A G G A C T T T A T A A A G A A G G A G C G G G G A C A G G A T G A A C A G T G T A T C C A C C T T T A T C A A C A T T T T A T C A T T C A G G A C C T T C A G T A G A C T T A A C A A T T T T T T C T T T A C A C C T T G C A G G A A T T T C T T C A A T T T T G G G T G C C T T A A…
292	Konan 26.09.19 (JP)	10	T. tabaci H1	C C C T C G A T T A A A T A A T A T A A G A T T C T G A C T T T T A C C C C C T T C T C T G G G A T T A T T A A T T A T A G G A C T T T A T A A A G A A G G A G C G G G A A C G G G A T G A A C A G T A T A T C C A C C T T T A T C A A C G T T T T A T C A T T C A G G A C C T T C A G T A G A C T T A A C A A T T T T T T C T T T A C A C C T T G C A G G G A T T T C T T C A A T T T T A G G T G C C T T A A…
293	Konan 26.09.19 (JP)	10	T. tabaci H32	C C C T C G A T T A A A T A A T A T A A G A T T C T G A C T T T T A C C C C C T T C T C T G G G A T T A T T A A T T A T A G G A C T T T A T A A A G A A G G A G C G G G G A C A G G A T G A A C A G T G T A T C C A C C T T T A T C A A C A T T T T A T C A T T C A G G A C C T T C A G T A G A C T T C A C A A T T T T T T C T T T A C A C C T T G C A G G A A T T T C T T C A A T T T T G G G T G C C T T A A…
294	Konan 26.09.19 (JP)	10	T. tabaci H5	C C C T C G A T T A A A T A A T A T A A G A T T C T G A C T T T T A C C C C C T T C T C T G G G A T T A T T A A T T A T A G G A C T T T A T A A A G A A G G G G C G G G A A C G G G A T G A A C A G T A T A T C C A C C T T T A T C A A C G T T T T A T C A T T C A G G A C C T T C A G T A G A C T T A A C A A T T T T T T C T T T A C A C C T T G C A G G G A T T T C T T C A A T T T T A G G T G C C T T A A…
295	Konan 26.09.19 (JP)	10	T. tabaci H9	C C C T C G A T T A A A T A A T A T A A G A T T C T G A C T T T T A C C C C C T T C T C T G G G A T T A T T A A T T A T A G G A C T T T A T A A A G A A G G A G C G G G G A C A G G A T G A A C A G T G T A T C C A C C T T T A T C A A C A T T T T A T C A T T C A G G A C C T T C A G T A G A C T T A A C A A T T T T T T C T T T A C A C C T T G C A G G A A T T T C T T C A A T T T T G G G T G C C T T A A…
296	Konan 26.09.19 (JP)	10	T. tabaci H8	C C C T C G A T T A A A T A A T A T A A G A T T C T G A C T T T T A C C C C C T T C T C T G G G A T T A T T A A T T A T A G G A C T T T A T A A A G A A G G A G C G G G A A C A G G A T G A A C A G T G T A T C C A C C T T T A T C A A C A T T T T A T C A T T C A G G A C C T T C A G T A G A C T T A A C A A T T T T T T C T T T A C A C C T T G C A G G A A T T T C T T C A A T T T T G G G T G C C T T A A…
297	Konan 26.09.19 (JP)	10	T. tabaci H18	C C C T C G A T T A A A T A A T A T A A G A T T C T G A C T T T T A C C C C C T T C T C T G G G A T T A T T A A T T A T A G G A C T T T A T A A A G A A G G A G C G G G A A C A G G A T G A A C A G T G T A T C C A C C T T T A T C G A C A T T T T A T C A T T C A G G A C C T T C A G T A G A C T T A A C A A T T T T T T C T T T A C A C C T A G C A G G G A T T T C T T C A A T T T T G G G T G C C T T A A…
298	Konan 26.09.19 (JP)	10	T. tabaci H10	C C C T C G A T T A A A T A A T A T A A G A T T C T G A C T T T T A C C C C C T T C T C T G G G A T T A T T A A T T A T A G G A C T T T A T A A A G A A G G A G C G G G A A C A G G A T G A A C A G T G T A T C C A C C T T T A T C A A C A T T T T A T C A T T C A G G A C C T T C A G T A G A C T T A A C A A T T T T T T C T T T A C A C C T T G C A G G A A T T T C T T C A A T T T T G G G T G C C T T A A…
299	Konan 26.09.19 (JP)	10	T. tabaci H28	C C C T C G A T T A A A T A A T A T A A G A T T C T G A C T T T T A C C C C C T T C T C T G G G A T T A T T A A T T A T A G G A C T T T A T A A A G A A G G A G C G G G A A C A G G A T G A A C A G T G T A T C C A C C T T T A T C A A C A T T T T A T C A T T C A G G A C C T T C A G T A G A C T T A A C A A T T T T T T C T T T A C A C C T T G C A G G G A T T T C T T C A A T T T T G G G T G C C T T A A…
300	Konan 26.09.19 (JP)	10	T. tabaci H1	C C C T C G A T T A A A T A A T A T A A G A T T C T G A C T T T T A C C C C C T T C T C T G G G A T T A T T A A T T A T A G G A C T T T A T A A A G A A G G A G C G G G A A C G G G A T G A A C A G T A T A T C C A C C T T T A T C A A C G T T T T A T C A T T C A G G A C C T T C A G T A G A C T T A A C A A T T T T T T C T T T A C A C C T T G C A G G G A T T T C T T C A A T T T T A G G T G C C T T A A…
301	Konan 26.09.19 (JP)	10	T. tabaci H8	C C C T C G A T T A A A T A A T A T A A G A T T C T G A C T T T T A C C C C C T T C T C T G G G A T T A T T A A T T A T A G G A C T T T A T A A A G A A G G A G C G G G A A C A G G A T G A A C A G T G T A T C C A C C T T T A T C A A C A T T T T A T C A T T C A G G A C C T T C A G T A G A C T T A A C A A T T T T T T C T T T A C A C C T T G C A G G A A T T T C T T C A A T T T T G G G T G C C T T A A…
302	Konan 26.09.19 (JP)	10	T. tabaci H5	C C C T C G A T T A A A T A A T A T A A G A T T C T G A C T T T T A C C C C C T T C T C T G G G A T T A T T A A T T A T A G G A C T T T A T A A A G A A G G G G C G G G A A C G G G A T G A A C A G T A T A T C C A C C T T T A T C A A C G T T T T A T C A T T C A G G A C C T T C A G T A G A C T T A A C A A T T T T T T C T T T A C A C C T T G C A G G G A T T T C T T C A A T T T T A G G T G C C T T A A…
303	Konan 26.09.19 (JP)	10	T. tabaci H1	C C C T C G A T T A A A T A A T A T A A G A T T C T G A C T T T T A C C C C C T T C T C T G G G A T T A T T A A T T A T A G G A C T T T A T A A A G A A G G A G C G G G A A C G G G A T G A A C A G T A T A T C C A C C T T T A T C A A C G T T T T A T C A T T C A G G A C C T T C A G T A G A C T T A A C A A T T T T T T C T T T A C A C C T T G C A G G G A T T T C T T C A A T T T T A G G T G C C T T A A…
304	Konan 26.09.19 (JP)	10	T. tabaci H28	C C C T C G A T T A A A T A A T A T A A G A T T C T G A C T T T T A C C C C C T T C T C T G G G A T T A T T A A T T A T A G G A C T T T A T A A A G A A G G A G C G G G A A C A G G A T G A A C A G T G T A T C C A C C T T T A T C A A C A T T T T A T C A T T C A G G A C C T T C A G T A G A C T T A A C A A T T T T T T C T T T A C A C C T T G C A G G G A T T T C T T C A A T T T T G G G T G C C T T A A…
305	Konan 26.09.19 (JP)	10	T. tabaci H8	C C C T C G A T T A A A T A A T A T A A G A T T C T G A C T T T T A C C C C C T T C T C T G G G A T T A T T A A T T A T A G G A C T T T A T A A A G A A G G A G C G G G A A C A G G A T G A A C A G T G T A T C C A C C T T T A T C A A C A T T T T A T C A T T C A G G A C C T T C A G T A G A C T T A A C A A T T T T T T C T T T A C A C C T T G C A G G A A T T T C T T C A A T T T T G G G T G C C T T A A…
306	Konan 26.09.19 (JP)	10	T. tabaci H8	C C C T C G A T T A A A T A A T A T A A G A T T C T G A C T T T T A C C C C C T T C T C T G G G A T T A T T A A T T A T A G G A C T T T A T A A A G A A G G A G C G G G A A C A G G A T G A A C A G T G T A T C C A C C T T T A T C A A C A T T T T A T C A T T C A G G A C C T T C A G T A G A C T T A A C A A T T T T T T C T T T A C A C C T T G C A G G A A T T T C T T C A A T T T T G G G T G C C T T A A…
307	Konan 26.09.19 (JP)	10	T. tabaci H32	C C C T C G A T T A A A T A A T A T A A G A T T C T G A C T T T T A C C C C C T T C T C T G G G A T T A T T A A T T A T A G G A C T T T A T A A A G A A G G A G C G G G G A C A G G A T G A A C A G T G T A T C C A C C T T T A T C A A C A T T T T A T C A T T C A G G A C C T T C A G T A G A C T T C A C A A T T T T T T C T T T A C A C C T T G C A G G A A T T T C T T C A A T T T T G G G T G C C T T A A…
308	Konan 26.09.19 (JP)	10	T. tabaci H23	C C C T C G A T T A A A T A A T A T A A G A T T C T G A C T T T T A C C C C C T T C T C T G G G A T T A T T A A T T A T A G G A C T T T A T A A A G A A G G A G C G G G A A C A G G A T G A A C A G T G T A T C C A C C T T T A T C G A C A T T T T A T C A T T C A G G A C C T T C A G T A G A C T T A A C A A T T T T T T C T T T A C A C C T T G C A G G G A T T T C T T C A A T T T T G G G T G C C T T A A…
309	Konan 26.09.19 (JP)	10	T. tabaci H19	C C C T C G A T T A A A T A A T A T A A G A T T C T G A C T T T T A C C C C C T T C T C T G G G A T T A T T A A T T A T A G G A C T T T A T A A A G A A G G A G C G G G A A C A G G A T G A A C A G T G T A T C C A C C T T T A T C A A C A T T T T A T C A T T C A G G A C C T T C A G T A G A C T T A A C A A T T T T T T C T T T A C A C C T A G C A G G G A T T T C T T C A A T T T T G G G T G C C T T A A…
310	Konan 26.09.19 (JP)	10	T. tabaci H23	C C C T C G A T T A A A T A A T A T A A G A T T C T G A C T T T T A C C C C C T T C T C T G G G A T T A T T A A T T A T A G G A C T T T A T A A A G A A G G A G C G G G A A C A G G A T G A A C A G T G T A T C C A C C T T T A T C G A C A T T T T A T C A T T C A G G A C C T T C A G T A G A C T T A A C A A T T T T T T C T T T A C A C C T T G C A G G G A T T T C T T C A A T T T T G G G T G C C T T A A…
311	Konan 26.09.19 (JP)	10	T. tabaci H8	C C C T C G A T T A A A T A A T A T A A G A T T C T G A C T T T T A C C C C C T T C T C T G G G A T T A T T A A T T A T A G G A C T T T A T A A A G A A G G A G C G G G A A C A G G A T G A A C A G T G T A T C C A C C T T T A T C A A C A T T T T A T C A T T C A G G A C C T T C A G T A G A C T T A A C A A T T T T T T C T T T A C A C C T T G C A G G A A T T T C T T C A A T T T T G G G T G C C T T A A…
312	Konan 26.09.19 (JP)	10	T. tabaci H8	C C C T C G A T T A A A T A A T A T A A G A T T C T G A C T T T T A C C C C C T T C T C T G G G A T T A T T A A T T A T A G G A C T T T A T A A A G A A G G A G C G G G A A C A G G A T G A A C A G T G T A T C C A C C T T T A T C A A C A T T T T A T C A T T C A G G A C C T T C A G T A G A C T T A A C A A T T T T T T C T T T A C A C C T T G C A G G A A T T T C T T C A A T T T T G G G T G C C T T A A…
313	Wageningen (NL)	11	T. tabaci H1	C C C T C G A T T A A A T A A T A T A A G A T T C T G A C T T T T A C C C C C T T C T C T G G G A T T A T T A A T T A T A G G A C T T T A T A A A G A A G G A G C G G G A A C G G G A T G A A C A G T A T A T C C A C C T T T A T C A A C G T T T T A T C A T T C A G G A C C T T C A G T A G A C T T A A C A A T T T T T T C T T T A C A C C T T G C A G G G A T T T C T T C A A T T T T A G G T G C C T T A A…
314	Wageningen (NL)	11	T. tabaci H25	C C C T C G A T T A A A T A A T A T A A G A T T C T G A C T T T T A C C C C C T T C T C T A G G A T T A T T A A T T A T A G G A C T T T A T A A A G A A G G A G C G G G A A C A G G A T G A A C A G T G T A T C C A C C T T T A T C A A C A T T T T A T C A T T C A G G A C C T T C A G T A G A C T T A A C A A T T T T T T C T T T A C A C C T T G C A G G G A T T T C T T C A A T T T T G G G T G C C T T A A…
315	Wageningen (NL)	11	T. tabaci H12	C C C T C G A T T A A A T A A T A T A A G A T T C T G A C T T T T A C C C C C T T C T C T A G G A T T A T T A A T T A T A G G A C T T T A T A A A G A A G G A G C G G G A A C A G G A T G A A C A G T G T A T C C A C C T T T A T C A A C A T T T T A T C A T T C A G G A C C T T C A G T A G A C T T A A C A A T T T T T T C T T T A C A C C T T G C A G G A A T T T C T T C A A T T T T G G G T G C C T T A A…
316	Wageningen (NL)	11	T. tabaci H25	C C C T C G A T T A A A T A A T A T A A G A T T C T G A C T T T T A C C C C C T T C T C T A G G A T T A T T A A T T A T A G G A C T T T A T A A A G A A G G A G C G G G A A C A G G A T G A A C A G T G T A T C C A C C T T T A T C A A C A T T T T A T C A T T C A G G A C C T T C A G T A G A C T T A A C A A T T T T T T C T T T A C A C C T T G C A G G G A T T T C T T C A A T T T T G G G T G C C T T A A…
317	Wageningen (NL)	11	T. tabaci HU50	C C C T C G A T T A A A T A A T A T A A G A T T C T G A C T T T T A C C C C C T T C T C T G G G A T T A T T A A T T A T A G G A C T T T A T A A A G A A G G A G C G G G A A C A G G A T G A A C A G T G T A T C C A C C T T T A T C G A C A T T T T A T C A T T C A G G A C C T T C A G T A G A C T T A A C A A T T T T T T C T T T A C A C C T T G C A G G G A T T T C T T C A A T T T T G G G T G C C T T A A…
318	Wageningen (NL)	11	T. Tabaci H17	C C C T C G A T T A A A T A A T A T A A G A T T C T G A C T T T T A C C C C C T T C T C T A G G A T T A T T A A T T A T A G G A C T T T A T A A A G A A G G A G C G G G A A C A G G A T G A A C A G T G T A T C C A C C T T T A T C A A C A T T T T A T C A T T C A G G A C C T T C A G T A G A C T T A A C A A T T T T T T C T T T A C A C C T T G C A G G G A T T T C T T C A A T T T T G G G T G C C T T A A…
319	Wageningen (NL)	11	T. tabaci H12	C C C T C G A T T A A A T A A T A T A A G A T T C T G A C T T T T A C C C C C T T C T C T A G G A T T A T T A A T T A T A G G A C T T T A T A A A G A A G G A G C G G G A A C A G G A T G A A C A G T G T A T C C A C C T T T A T C A A C A T T T T A T C A T T C A G G A C C T T C A G T A G A C T T A A C A A T T T T T T C T T T A C A C C T T G C A G G A A T T T C T T C A A T T T T G G G T G C C T T A A…
320	Wageningen (NL)	11	T. tabaci H25	C C C T C G A T T A A A T A A T A T A A G A T T C T G A C T T T T A C C C C C T T C T C T A G G A T T A T T A A T T A T A G G A C T T T A T A A A G A A G G A G C G G G A A C A G G A T G A A C A G T G T A T C C A C C T T T A T C A A C A T T T T A T C A T T C A G G A C C T T C A G T A G A C T T A A C A A T T T T T T C T T T A C A C C T T G C A G G G A T T T C T T C A A T T T T G G G T G C C T T A A…
321	Wageningen (NL)	11	T. tabaci H11	C C C T C G A T T A A A T A A T A T A A G A T T C T G A C T T T T A C C C C C T T C T C T G G G A T T A T T A A T T A T A G G A C T T T A T A A A G A A G G A G C G G G A A C A G G A T G A A C A G T G T A T C C A C C T T T A T C A A C A T T T T A T C A T T C A G G A C C T T C A G T A G A C T T A A C A A T T T T T T C T T T A C A C C T T G C A G G A A T T T C T T C A A T T T T G G G T G C C T T A A…
322	Wageningen (NL)	11	T. tabaci H25	C C C T C G A T T A A A T A A T A T A A G A T T C T G A C T T T T A C C C C C T T C T C T A G G A T T A T T A A T T A T A G G A C T T T A T A A A G A A G G A G C G G G A A C A G G A T G A A C A G T G T A T C C A C C T T T A T C A A C A T T T T A T C A T T C A G G A C C T T C A G T A G A C T T A A C A A T T T T T T C T T T A C A C C T T G C A G G G A T T T C T T C A A T T T T G G G T G C C T T A A…
323	Wageningen (NL)	11	T. tabaci H11	C C C T C G A T T A A A T A A T A T A A G A T T C T G A C T T T T A C C C C C T T C T C T G G G A T T A T T A A T T A T A G G A C T T T A T A A A G A A G G A G C G G G A A C A G G A T G A A C A G T G T A T C C A C C T T T A T C A A C A T T T T A T C A T T C A G G A C C T T C A G T A G A C T T A A C A A T T T T T T C T T T A C A C C T T G C A G G A A T T T C T T C A A T T T T G G G T G C C T T A A…
324	Wageningen (NL)	11	T. tabaci H13	C C C T C G A T T A A A T A A T A T A A G A T T C T G A C T T T T A C C C C C T T C T C T A G G A T T A T T A A T T A T A G G A C T T T A T A A A G A A G G A G C G G G A A C A G G A T G A A C A G T G T A T C C A C C T T T A T C A A C A T T T T A T C A T T C A G G A C C T T C A G T A G A C T T A A C A A T T T T T T C T T T A C A C C T T G C A G G G A T T T C T T C A A T T T T G G G T G C C T T A A…
325	Wageningen (NL)	11	T. tabaci H13	C C C T C G A T T A A A T A A T A T A A G A T T C T G A C T T T T A C C C C C T T C T C T A G G A T T A T T A A T T A T A G G A C T T T A T A A A G A A G G A G C G G G A A C A G G A T G A A C A G T G T A T C C A C C T T T A T C A A C A T T T T A T C A T T C A G G A C C T T C A G T A G A C T T A A C A A T T T T T T C T T T A C A C C T T G C A G G G A T T T C T T C A A T T T T G G G T G C C T T A A…
326	Wageningen (NL)	11	T. tabaci H14	C C C T C G A T T A A A T A A T A T A A G A T T C T G A C T T T T A C C C C C T T C T C T G G G A T T A T T A A T T A T A G G A C T T T A T A A A G A A G G A G C G G G A A C A G G A T G A A C A G T G T A T C C A C C T T T A T C A A C A T T T T A T C A T T C A G G A C C T T C A G T A G A C T T A A C A A T T T T T T C T T T A C A C C T T G C A G G G A T T T C T T C A A T T T T G G G T G C C T T A A…
327	Wageningen (NL)	11	T. tabaci H11	C C C T C G A T T A A A T A A T A T A A G A T T C T G A C T T T T A C C C C C T T C T C T G G G A T T A T T A A T T A T A G G A C T T T A T A A A G A A G G A G C G G G A A C A G G A T G A A C A G T G T A T C C A C C T T T A T C A A C A T T T T A T C A T T C A G G A C C T T C A G T A G A C T T A A C A A T T T T T T C T T T A C A C C T T G C A G G A A T T T C T T C A A T T T T G G G T G C C T T A A…
328	Wageningen (NL)	11	T. tabaci H13	C C C T C G A T T A A A T A A T A T A A G A T T C T G A C T T T T A C C C C C T T C T C T A G G A T T A T T A A T T A T A G G A C T T T A T A A A G A A G G A G C G G G A A C A G G A T G A A C A G T G T A T C C A C C T T T A T C A A C A T T T T A T C A T T C A G G A C C T T C A G T A G A C T T A A C A A T T T T T T C T T T A C A C C T T G C A G G G A T T T C T T C A A T T T T G G G T G C C T T A A…
329	Wageningen (NL)	11	T. tabaci H13	C C C T C G A T T A A A T A A T A T A A G A T T C T G A C T T T T A C C C C C T T C T C T A G G A T T A T T A A T T A T A G G A C T T T A T A A A G A A G G A G C G G G A A C A G G A T G A A C A G T G T A T C C A C C T T T A T C A A C A T T T T A T C A T T C A G G A C C T T C A G T A G A C T T A A C A A T T T T T T C T T T A C A C C T T G C A G G G A T T T C T T C A A T T T T G G G T G C C T T A A…
330	Wageningen (NL)	11	T. tabaci H10	C C C T C G A T T A A A T A A T A T A A G A T T C T G A C T T T T A C C C C C T T C T C T G G G A T T A T T A A T T A T A G G A C T T T A T A A A G A A G G A G C G G G A A C A G G A T G A A C A G T G T A T C C A C C T T T A T C A A C A T T T T A T C A T T C A G G A C C T T C A G T A G A C T T A A C A A T T T T T T C T T T A C A C C T T G C A G G A A T T T C T T C A A T T T T G G G T G C C T T A A…
331	Wageningen (NL)	11	T. tabaci H13	C C C T C G A T T A A A T A A T A T A A G A T T C T G A C T T T T A C C C C C T T C T C T A G G A T T A T T A A T T A T A G G A C T T T A T A A A G A A G G A G C G G G A A C A G G A T G A A C A G T G T A T C C A C C T T T A T C A A C A T T T T A T C A T T C A G G A C C T T C A G T A G A C T T A A C A A T T T T T T C T T T A C A C C T T G C A G G G A T T T C T T C A A T T T T G G G T G C C T T A A…
333	Wageningen (NL)	11	T. tabaci H13	C C C T C G A T T A A A T A A T A T A A G A T T C T G A C T T T T A C C C C C T T C T C T A G G A T T A T T A A T T A T A G G A C T T T A T A A A G A A G G A G C G G G A A C A G G A T G A A C A G T G T A T C C A C C T T T A T C A A C A T T T T A T C A T T C A G G A C C T T C A G T A G A C T T A A C A A T T T T T T C T T T A C A C C T T G C A G G G A T T T C T T C A A T T T T G G G T G C C T T A A…
334	Wageningen (NL)	11	T. tabaci H13	C C C T C G A T T A A A T A A T A T A A G A T T C T G A C T T T T A C C C C C T T C T C T A G G A T T A T T A A T T A T A G G A C T T T A T A A A G A A G G A G C G G G A A C A G G A T G A A C A G T G T A T C C A C C T T T A T C A A C A T T T T A T C A T T C A G G A C C T T C A G T A G A C T T A A C A A T T T T T T C T T T A C A C C T T G C A G G G A T T T C T T C A A T T T T G G G T G C C T T A A…
335	Wageningen (NL)	11	T. tabaci H12	C C C T C G A T T A A A T A A T A T A A G A T T C T G A C T T T T A C C C C C T T C T C T A G G A T T A T T A A T T A T A G G A C T T T A T A A A G A A G G A G C G G G A A C A G G A T G A A C A G T G T A T C C A C C T T T A T C A A C A T T T T A T C A T T C A G G A C C T T C A G T A G A C T T A A C A A T T T T T T C T T T A C A C C T T G C A G G A A T T T C T T C A A T T T T G G G T G C C T T A A…
336	Wageningen (NL)	11	T. tabaci H25	C C C T C G A T T A A A T A A T A T A A G A T T C T G A C T T T T A C C C C C T T C T C T A G G A T T A T T A A T T A T A G G A C T T T A T A A A G A A G G A G C G G G A A C A G G A T G A A C A G T G T A T C C A C C T T T A T C A A C A T T T T A T C A T T C A G G A C C T T C A G T A G A C T T A A C A A T T T T T T C T T T A C A C C T T G C A G G G A T T T C T T C A A T T T T G G G T G C C T T A A…
337	Wageningen (NL)	11	T. Tabaci H17	C C C T C G A T T A A A T A A T A T A A G A T T C T G A C T T T T A C C C C C T T C T C T A G G A T T A T T A A T T A T A G G A C T T T A T A A A G A A G G A G C G G G A A C A G G A T G A A C A G T G T A T C C A C C T T T A T C A A C A T T T T A T C A T T C A G G A C C T T C A G T A G A C T T A A C A A T T T T T T C T T T A C A C C T T G C A G G G A T T T C T T C A A T T T T G G G T G C C T T A A…
338	Wageningen (NL)	11	T. tabaci H26	C C C T C G A T T A A A T T A T A T A A G A T T C T G A C T T T T A C C C C C T T C T C T A G G A T T A T T A A T T A T A G G A C T T T A T A A A G A A G G A G C G G G A A C A G G A T G A A C A G T G T A T C C A C C T T T A T C A A C A T T T T A T C A T T C A G G A C C T T C A G T A G A C T T A A C A A T T T T T T C T T T A C A C C T T G C A G G G A T T T C T T C A A T T T T G G G T G C C T T A A…
339	Wageningen (NL)	11	T. tabaci H26	C C C T C G A T T A A A T T A T A T A A G A T T C T G A C T T T T A C C C C C T T C T C T A G G A T T A T T A A T T A T A G G A C T T T A T A A A G A A G G A G C G G G A A C A G G A T G A A C A G T G T A T C C A C C T T T A T C A A C A T T T T A T C A T T C A G G A C C T T C A G T A G A C T T A A C A A T T T T T T C T T T A C A C C T T G C A G G G A T T T C T T C A A T T T T G G G T G C C T T A A…
340	Wageningen (NL)	11	T. tabaci H25	C C C T C G A T T A A A T A A T A T A A G A T T C T G A C T T T T A C C C C C T T C T C T A G G A T T A T T A A T T A T A G G A C T T T A T A A A G A A G G A G C G G G A A C A G G A T G A A C A G T G T A T C C A C C T T T A T C A A C A T T T T A T C A T T C A G G A C C T T C A G T A G A C T T A A C A A T T T T T T C T T T A C A C C T T G C A G G G A T T T C T T C A A T T T T G G G T G C C T T A A…
342	Wageningen (NL)	11	T. tabaci H26	C C C T C G A T T A A A T T A T A T A A G A T T C T G A C T T T T A C C C C C T T C T C T A G G A T T A T T A A T T A T A G G A C T T T A T A A A G A A G G A G C G G G A A C A G G A T G A A C A G T G T A T C C A C C T T T A T C A A C A T T T T A T C A T T C A G G A C C T T C A G T A G A C T T A A C A A T T T T T T C T T T A C A C C T T G C A G G G A T T T C T T C A A T T T T G G G T G C C T T A A…
343	Wageningen (NL)	11	T. tabaci H26	C C C T C G A T T A A A T T A T A T A A G A T T C T G A C T T T T A C C C C C T T C T C T A G G A T T A T T A A T T A T A G G A C T T T A T A A A G A A G G A G C G G G A A C A G G A T G A A C A G T G T A T C C A C C T T T A T C A A C A T T T T A T C A T T C A G G A C C T T C A G T A G A C T T A A C A A T T T T T T C T T T A C A C C T T G C A G G G A T T T C T T C A A T T T T G G G T G C C T T A A…
344	Wageningen (NL)	11	T. tabaci H25	C C C T C G A T T A A A T A A T A T A A G A T T C T G A C T T T T A C C C C C T T C T C T A G G A T T A T T A A T T A T A G G A C T T T A T A A A G A A G G A G C G G G A A C A G G A T G A A C A G T G T A T C C A C C T T T A T C A A C A T T T T A T C A T T C A G G A C C T T C A G T A G A C T T A A C A A T T T T T T C T T T A C A C C T T G C A G G G A T T T C T T C A A T T T T G G G T G C C T T A A…
345	Wageningen (NL)	11	T. tabaci H18	C C C T C G A T T A A A T A A T A T A A G A T T C T G A C T T T T A C C C C C T T C T C T G G G A T T A T T A A T T A T A G G A C T T T A T A A A G A A G G A G C G G G A A C A G G A T G A A C A G T G T A T C C A C C T T T A T C G A C A T T T T A T C A T T C A G G A C C T T C A G T A G A C T T A A C A A T T T T T T C T T T A C A C C T A G C A G G G A T T T C T T C A A T T T T G G G T G C C T T A A…
346	Wageningen (NL)	11	T. tabaci H18	C C C T C G A T T A A A T A A T A T A A G A T T C T G A C T T T T A C C C C C T T C T C T G G G A T T A T T A A T T A T A G G A C T T T A T A A A G A A G G A G C G G G A A C A G G A T G A A C A G T G T A T C C A C C T T T A T C G A C A T T T T A T C A T T C A G G A C C T T C A G T A G A C T T A A C A A T T T T T T C T T T A C A C C T A G C A G G G A T T T C T T C A A T T T T G G G T G C C T T A A…
348	Berurim (IL)	12	T. tabaci H9	C C C T C G A T T A A A T A A T A T A A G A T T C T G A C T T T T A C C C C C T T C T C T G G G A T T A T T A A T T A T A G G A C T T T A T A A A G A A G G A G C G G G G A C A G G A T G A A C A G T G T A T C C A C C T T T A T C A A C A T T T T A T C A T T C A G G A C C T T C A G T A G A C T T A A C A A T T T T T T C T T T A C A C C T T G C A G G A A T T T C T T C A A T T T T G G G T G C C T T A A…
349	Berurim (IL)	12	T. tabaci H18	C C C T C G A T T A A A T A A T A T A A G A T T C T G A C T T T T A C C C C C T T C T C T G G G A T T A T T A A T T A T A G G A C T T T A T A A A G A A G G A G C G G G A A C A G G A T G A A C A G T G T A T C C A C C T T T A T C G A C A T T T T A T C A T T C A G G A C C T T C A G T A G A C T T A A C A A T T T T T T C T T T A C A C C T A G C A G G G A T T T C T T C A A T T T T G G G T G C C T T A A…
350	Berurim (IL)	12	T. tabaci H6	C C C T C G A T T A A A T A A T A T A A G A T T C T G A C T T T T A C C G C C T T C T C T G G G A T T A T T A A T T A T A G G A C T T T A T A A A G A A G G A G C G G G A A C A G G A T G A A C A G T A T A T C C A C C T T T A T C A A C A T T T T A T C A T T C A G G A C C T T C A G T A G A C T T A A C A A T T T T T T C T T T A C A C C T A G C A G G G A T T T C T T C A A T T T T G G G T G C C T T A A…
351	Berurim (IL)	12	T. tabaci H7	C C C T C G A T T A A A T A A T A T A A G A T T C T G A C T T T T A C C G C C T T C T C T G G G A T T A T T A A T T A T A G G A C T T T A T A A A G A A G G A G C G G G A A C A G G A T G A A C A G T A T A T C C A C C T T T A T C A A C A T T T T A T C A T T C A G G A C C T T C A G T A G A C T T A A C A A T T T T T T C T T T A C A C C T T G C A G G G A T T T C T T C A A T T T T G G G T G C C T T A A…
352	Berurim (IL)	12	T. tabaci H7	C C C T C G A T T A A A T A A T A T A A G A T T C T G A C T T T T A C C G C C T T C T C T G G G A T T A T T A A T T A T A G G A C T T T A T A A A G A A G G A G C G G G A A C A G G A T G A A C A G T A T A T C C A C C T T T A T C A A C A T T T T A T C A T T C A G G A C C T T C A G T A G A C T T A A C A A T T T T T T C T T T A C A C C T T G C A G G G A T T T C T T C A A T T T T G G G T G C C T T A A…
353	Berurim (IL)	12	T. tabaci H9	C C C T C G A T T A A A T A A T A T A A G A T T C T G A C T T T T A C C C C C T T C T C T G G G A T T A T T A A T T A T A G G A C T T T A T A A A G A A G G A G C G G G G A C A G G A T G A A C A G T G T A T C C A C C T T T A T C A A C A T T T T A T C A T T C A G G A C C T T C A G T A G A C T T A A C A A T T T T T T C T T T A C A C C T T G C A G G A A T T T C T T C A A T T T T G G G T G C C T T A A…
354	Berurim (IL)	12	T. tabaci H6	C C C T C G A T T A A A T A A T A T A A G A T T C T G A C T T T T A C C G C C T T C T C T G G G A T T A T T A A T T A T A G G A C T T T A T A A A G A A G G A G C G G G A A C A G G A T G A A C A G T A T A T C C A C C T T T A T C A A C A T T T T A T C A T T C A G G A C C T T C A G T A G A C T T A A C A A T T T T T T C T T T A C A C C T A G C A G G G A T T T C T T C A A T T T T G G G T G C C T T A A…
355	Berurim (IL)	12	T. tabaci H6	C C C T C G A T T A A A T A A T A T A A G A T T C T G A C T T T T A C C G C C T T C T C T G G G A T T A T T A A T T A T A G G A C T T T A T A A A G A A G G A G C G G G A A C A G G A T G A A C A G T A T A T C C A C C T T T A T C A A C A T T T T A T C A T T C A G G A C C T T C A G T A G A C T T A A C A A T T T T T T C T T T A C A C C T A G C A G G G A T T T C T T C A A T T T T G G G T G C C T T A A…
356	Berurim (IL)	12	T. tabaci H6	C C C T C G A T T A A A T A A T A T A A G A T T C T G A C T T T T A C C G C C T T C T C T G G G A T T A T T A A T T A T A G G A C T T T A T A A A G A A G G A G C G G G A A C A G G A T G A A C A G T A T A T C C A C C T T T A T C A A C A T T T T A T C A T T C A G G A C C T T C A G T A G A C T T A A C A A T T T T T T C T T T A C A C C T A G C A G G G A T T T C T T C A A T T T T G G G T G C C T T A A…
357	Berurim (IL)	12	T. tabaci H6	C C C T C G A T T A A A T A A T A T A A G A T T C T G A C T T T T A C C G C C T T C T C T G G G A T T A T T A A T T A T A G G A C T T T A T A A A G A A G G A G C G G G A A C A G G A T G A A C A G T A T A T C C A C C T T T A T C A A C A T T T T A T C A T T C A G G A C C T T C A G T A G A C T T A A C A A T T T T T T C T T T A C A C C T A G C A G G G A T T T C T T C A A T T T T G G G T G C C T T A A…
358	Berurim (IL)	12	T. tabaci H7	C C C T C G A T T A A A T A A T A T A A G A T T C T G A C T T T T A C C G C C T T C T C T G G G A T T A T T A A T T A T A G G A C T T T A T A A A G A A G G A G C G G G A A C A G G A T G A A C A G T A T A T C C A C C T T T A T C A A C A T T T T A T C A T T C A G G A C C T T C A G T A G A C T T A A C A A T T T T T T C T T T A C A C C T T G C A G G G A T T T C T T C A A T T T T G G G T G C C T T A A…
359	Berurim (IL)	12	T. tabaci H7	C C C T C G A T T A A A T A A T A T A A G A T T C T G A C T T T T A C C G C C T T C T C T G G G A T T A T T A A T T A T A G G A C T T T A T A A A G A A G G A G C G G G A A C A G G A T G A A C A G T A T A T C C A C C T T T A T C A A C A T T T T A T C A T T C A G G A C C T T C A G T A G A C T T A A C A A T T T T T T C T T T A C A C C T T G C A G G G A T T T C T T C A A T T T T G G G T G C C T T A A…
360	Berurim (IL)	12	T. tabaci H6	C C C T C G A T T A A A T A A T A T A A G A T T C T G A C T T T T A C C G C C T T C T C T G G G A T T A T T A A T T A T A G G A C T T T A T A A A G A A G G A G C G G G A A C A G G A T G A A C A G T A T A T C C A C C T T T A T C A A C A T T T T A T C A T T C A G G A C C T T C A G T A G A C T T A A C A A T T T T T T C T T T A C A C C T A G C A G G G A T T T C T T C A A T T T T G G G T G C C T T A A…
361	Berurim (IL)	12	T. tabaci H7	C C C T C G A T T A A A T A A T A T A A G A T T C T G A C T T T T A C C G C C T T C T C T G G G A T T A T T A A T T A T A G G A C T T T A T A A A G A A G G A G C G G G A A C A G G A T G A A C A G T A T A T C C A C C T T T A T C A A C A T T T T A T C A T T C A G G A C C T T C A G T A G A C T T A A C A A T T T T T T C T T T A C A C C T T G C A G G G A T T T C T T C A A T T T T G G G T G C C T T A A…
362	Berurim (IL)	12	T. tabaci H7	C C C T C G A T T A A A T A A T A T A A G A T T C T G A C T T T T A C C G C C T T C T C T G G G A T T A T T A A T T A T A G G A C T T T A T A A A G A A G G A G C G G G A A C A G G A T G A A C A G T A T A T C C A C C T T T A T C A A C A T T T T A T C A T T C A G G A C C T T C A G T A G A C T T A A C A A T T T T T T C T T T A C A C C T T G C A G G G A T T T C T T C A A T T T T G G G T G C C T T A A…
363	Berurim (IL)	12	T. tabaci H7	C C C T C G A T T A A A T A A T A T A A G A T T C T G A C T T T T A C C G C C T T C T C T G G G A T T A T T A A T T A T A G G A C T T T A T A A A G A A G G A G C G G G A A C A G G A T G A A C A G T A T A T C C A C C T T T A T C A A C A T T T T A T C A T T C A G G A C C T T C A G T A G A C T T A A C A A T T T T T T C T T T A C A C C T T G C A G G G A T T T C T T C A A T T T T G G G T G C C T T A A…
364	Berurim (IL)	12	T. tabaci H6	C C C T C G A T T A A A T A A T A T A A G A T T C T G A C T T T T A C C G C C T T C T C T G G G A T T A T T A A T T A T A G G A C T T T A T A A A G A A G G A G C G G G A A C A G G A T G A A C A G T A T A T C C A C C T T T A T C A A C A T T T T A T C A T T C A G G A C C T T C A G T A G A C T T A A C A A T T T T T T C T T T A C A C C T A G C A G G G A T T T C T T C A A T T T T G G G T G C C T T A A…
365	Berurim (IL)	12	T. tabaci H7	C C C T C G A T T A A A T A A T A T A A G A T T C T G A C T T T T A C C G C C T T C T C T G G G A T T A T T A A T T A T A G G A C T T T A T A A A G A A G G A G C G G G A A C A G G A T G A A C A G T A T A T C C A C C T T T A T C A A C A T T T T A T C A T T C A G G A C C T T C A G T A G A C T T A A C A A T T T T T T C T T T A C A C C T T G C A G G G A T T T C T T C A A T T T T G G G T G C C T T A A…
366	Berurim (IL)	12	T. tabaci H4	C C C T C G A T T A A A T A A T A T A A G A T T C T G A C T T T T A C C C C C T T C T C T G G G A T T A T T A A T T A T A G G A C T T T A T A A A G A A G G A G C G G G A A C A G G A T G A A C A G T A T A T C C A C C T T T A T C A A C G T T T T A T C A T T C A G G A C C T T C A G T A G A C T T A A C A A T T T T T T C T T T A C A C C T T G C A G G G A T T T C T T C A A T T T T A G G T G C C T T A A…
367	Berurim (IL)	12	T. tabaci H7	C C C T C G A T T A A A T A A T A T A A G A T T C T G A C T T T T A C C G C C T T C T C T G G G A T T A T T A A T T A T A G G A C T T T A T A A A G A A G G A G C G G G A A C A G G A T G A A C A G T A T A T C C A C C T T T A T C A A C A T T T T A T C A T T C A G G A C C T T C A G T A G A C T T A A C A A T T T T T T C T T T A C A C C T T G C A G G G A T T T C T T C A A T T T T G G G T G C C T T A A…
368	Berurim (IL)	12	T. tabaci H9	C C C T C G A T T A A A T A A T A T A A G A T T C T G A C T T T T A C C C C C T T C T C T G G G A T T A T T A A T T A T A G G A C T T T A T A A A G A A G G A G C G G G G A C A G G A T G A A C A G T G T A T C C A C C T T T A T C A A C A T T T T A T C A T T C A G G A C C T T C A G T A G A C T T A A C A A T T T T T T C T T T A C A C C T T G C A G G A A T T T C T T C A A T T T T G G G T G C C T T A A…
369	Berurim (IL)	12	T. tabaci H28	C C C T C G A T T A A A T A A T A T A A G A T T C T G A C T T T T A C C C C C T T C T C T G G G A T T A T T A A T T A T A G G A C T T T A T A A A G A A G G A G C G G G A A C A G G A T G A A C A G T G T A T C C A C C T T T A T C A A C A T T T T A T C A T T C A G G A C C T T C A G T A G A C T T A A C A A T T T T T T C T T T A C A C C T T G C A G G G A T T T C T T C A A T T T T G G G T G C C T T A A…
370	Berurim (IL)	12	T. tabaci H9	C C C T C G A T T A A A T A A T A T A A G A T T C T G A C T T T T A C C C C C T T C T C T G G G A T T A T T A A T T A T A G G A C T T T A T A A A G A A G G A G C G G G G A C A G G A T G A A C A G T G T A T C C A C C T T T A T C A A C A T T T T A T C A T T C A G G A C C T T C A G T A G A C T T A A C A A T T T T T T C T T T A C A C C T T G C A G G A A T T T C T T C A A T T T T G G G T G C C T T A A…
371	Berurim (IL)	12	T. tabaci H7	C C C T C G A T T A A A T A A T A T A A G A T T C T G A C T T T T A C C G C C T T C T C T G G G A T T A T T A A T T A T A G G A C T T T A T A A A G A A G G A G C G G G A A C A G G A T G A A C A G T A T A T C C A C C T T T A T C A A C A T T T T A T C A T T C A G G A C C T T C A G T A G A C T T A A C A A T T T T T T C T T T A C A C C T T G C A G G G A T T T C T T C A A T T T T G G G T G C C T T A A…
372	Berurim (IL)	12	T. tabaci H9	C C C T C G A T T A A A T A A T A T A A G A T T C T G A C T T T T A C C C C C T T C T C T G G G A T T A T T A A T T A T A G G A C T T T A T A A A G A A G G A G C G G G G A C A G G A T G A A C A G T G T A T C C A C C T T T A T C A A C A T T T T A T C A T T C A G G A C C T T C A G T A G A C T T A A C A A T T T T T T C T T T A C A C C T T G C A G G A A T T T C T T C A A T T T T G G G T G C C T T A A…
373	Berurim (IL)	12	T. tabaci H28	C C C T C G A T T A A A T A A T A T A A G A T T C T G A C T T T T A C C C C C T T C T C T G G G A T T A T T A A T T A T A G G A C T T T A T A A A G A A G G A G C G G G A A C A G G A T G A A C A G T G T A T C C A C C T T T A T C A A C A T T T T A T C A T T C A G G A C C T T C A G T A G A C T T A A C A A T T T T T T C T T T A C A C C T T G C A G G G A T T T C T T C A A T T T T G G G T G C C T T A A…
374	Berurim (IL)	12	T. tabaci H7	C C C T C G A T T A A A T A A T A T A A G A T T C T G A C T T T T A C C G C C T T C T C T G G G A T T A T T A A T T A T A G G A C T T T A T A A A G A A G G A G C G G G A A C A G G A T G A A C A G T A T A T C C A C C T T T A T C A A C A T T T T A T C A T T C A G G A C C T T C A G T A G A C T T A A C A A T T T T T T C T T T A C A C C T T G C A G G G A T T T C T T C A A T T T T G G G T G C C T T A A…
375	Berurim (IL)	12	T. tabaci H7	C C C T C G A T T A A A T A A T A T A A G A T T C T G A C T T T T A C C G C C T T C T C T G G G A T T A T T A A T T A T A G G A C T T T A T A A A G A A G G A G C G G G A A C A G G A T G A A C A G T A T A T C C A C C T T T A T C A A C A T T T T A T C A T T C A G G A C C T T C A G T A G A C T T A A C A A T T T T T T C T T T A C A C C T T G C A G G G A T T T C T T C A A T T T T G G G T G C C T T A A…
376	Berurim (IL)	12	T. tabaci H9	C C C T C G A T T A A A T A A T A T A A G A T T C T G A C T T T T A C C C C C T T C T C T G G G A T T A T T A A T T A T A G G A C T T T A T A A A G A A G G A G C G G G G A C A G G A T G A A C A G T G T A T C C A C C T T T A T C A A C A T T T T A T C A T T C A G G A C C T T C A G T A G A C T T A A C A A T T T T T T C T T T A C A C C T T G C A G G A A T T T C T T C A A T T T T G G G T G C C T T A A…
377	Berurim (IL)	12	T. tabaci H19	C C C T C G A T T A A A T A A T A T A A G A T T C T G A C T T T T A C C C C C T T C T C T G G G A T T A T T A A T T A T A G G A C T T T A T A A A G A A G G A G C G G G A A C A G G A T G A A C A G T G T A T C C A C C T T T A T C A A C A T T T T A T C A T T C A G G A C C T T C A G T A G A C T T A A C A A T T T T T T C T T T A C A C C T A G C A G G G A T T T C T T C A A T T T T G G G T G C C T T A A…
378	Berurim (IL)	12	T. tabaci H7	C C C T C G A T T A A A T A A T A T A A G A T T C T G A C T T T T A C C G C C T T C T C T G G G A T T A T T A A T T A T A G G A C T T T A T A A A G A A G G A G C G G G A A C A G G A T G A A C A G T A T A T C C A C C T T T A T C A A C A T T T T A T C A T T C A G G A C C T T C A G T A G A C T T A A C A A T T T T T T C T T T A C A C C T T G C A G G G A T T T C T T C A A T T T T G G G T G C C T T A A…
379	Berurim (IL)	12	T. tabaci H18	C C C T C G A T T A A A T A A T A T A A G A T T C T G A C T T T T A C C C C C T T C T C T G G G A T T A T T A A T T A T A G G A C T T T A T A A A G A A G G A G C G G G A A C A G G A T G A A C A G T G T A T C C A C C T T T A T C G A C A T T T T A T C A T T C A G G A C C T T C A G T A G A C T T A A C A A T T T T T T C T T T A C A C C T A G C A G G G A T T T C T T C A A T T T T G G G T G C C T T A A…
380	Berurim (IL)	12	T. tabaci H7	C C C T C G A T T A A A T A A T A T A A G A T T C T G A C T T T T A C C G C C T T C T C T G G G A T T A T T A A T T A T A G G A C T T T A T A A A G A A G G A G C G G G A A C A G G A T G A A C A G T A T A T C C A C C T T T A T C A A C A T T T T A T C A T T C A G G A C C T T C A G T A G A C T T A A C A A T T T T T T C T T T A C A C C T T G C A G G G A T T T C T T C A A T T T T G G G T G C C T T A A…
383	Sansai 21.01.20 (TH)	13	S. dorsalis H3	T C C T C G T C T T A A T A A T A T A A G A T T T T G A C T T T T A C C A C C T T C A A T T A T T T T A T T A A T T A T A G G A T T A T C A A A A G A A G G T G C T G G T A C A G G T T G A A C T G T T T A T C C A C C A T T A T C T A C A T T T T A T C A T T C T G G A A T T T C A G T A G A T C T A A C A A T T T T T T C T C T T C A C C T T G C A G G A A T T T C T T C A A T T T T A G G A G C T C T T A…
384	Sansai 21.01.20 (TH)	13	S. dorsalis H1	T C C T C G T C T T A A T A A T A T A A G A T T T T G A C T T T T A C C A C C T T C A A T T A T T T T A T T A A T T A T A G G A T T A T C A A A A G A A G G T G C T G G T A C A G G T T G A A C T G T T T A T C C A C C A T T A T C T A C A T T T T A T C A T T C T G G A A T T T C A G T A G A T T T A A C A A T T T T T T C T C T T C A C C T T G C A G G A A T T T C T T C A A T T T T A G G A G C T C T T A…
385	Sansai 21.01.20 (TH)	13	S. dorsalis H3	T C C T C G T C T T A A T A A T A T A A G A T T T T G A C T T T T A C C A C C T T C A A T T A T T T T A T T A A T T A T A G G A T T A T C A A A A G A A G G T G C T G G T A C A G G T T G A A C T G T T T A T C C A C C A T T A T C T A C A T T T T A T C A T T C T G G A A T T T C A G T A G A T C T A A C A A T T T T T T C T C T T C A C C T T G C A G G A A T T T C T T C A A T T T T A G G A G C T C T T A…
386	Sansai 21.01.20 (TH)	13	S. dorsalis H2	T C C T C G T C T T A A T A A T A T A A G A T T T T G A C T T T T A C C A C C T T C A A T T A T T T T A T T A A T T A T A G G A T T A T C A A A A G A A G G T G C T G G T A C A G G T T G A A C T G T T T A T C C A C C A T T A T C T A C A T T T T A T C A T T C T G G A A T T T C A G T A G A T C T A A C A A T T T T T T C T C T T C A C C T T G C A G G A A T T T C T T C A A T T T T A G G A G C T C T T A…
387	Sansai 21.01.20 (TH)	13	S. dorsalis HU10	T C C T C G T C T T A A T A A T A T A A G A T T T T G A C T T T T A C C A C C T T C A A T T A T T T T A T T A A T T A T A G G A T T A T C A A A A G A A G G T G C T G G T A C A G G T T G A A C T G T T T A T C C A C C A T T A T C T A C A T T T T A T C A T T C T G G A A T T T C A G T A G A T C T A A C A A T T T T T T C T C T T C A C C T T G C A G G A A T T T C T T C A A T T T T A G G A G C T C T T A…
388	Sansai 21.01.20 (TH)	13	S. dorsalis HU4	C C C T C G T C T T A A T A A T A T A A G A T T T T G A C T T T T A C C G C C T T C A A T T A T T T T A T T A A T T A T A G G A C T A T C T A A A G A A G G A G C T G G T A C A G G T T G A A C A G T T T A T C C A C C A T T A T C T A C A T T T T A T C A T T C A G G A A T T T C A G T A G A T C T A A C A A T T T T T T C T A T A C A C C T T G C A G G A A T T T C T T C A A T T T T A G G A G C T C T T A…
389	Sansai 21.01.20 (TH)	13	S. dorsalis HU11	T C C T C G T C T T A A T A A T A T A A G A T T T T G A C T T T T A C C A C C T T C A A T T A T T T T A T T A A T T A T A G G A T T A T C A A A A G A A G G T G C T G G T A C A G G T T G A A C T G T T T A T C C A C C A T T A T C T A C A T T T T A T C A T T C T G G A A T T T C A G T A G A T C T A A C A A T T T T T T C T C T T C A C C T T G C A G G A A T T T C T T C A A T T T T A G G A G C T C T T A…
390	Sansai 21.01.20 (TH)	13	S. dorsalis H3	T C C T C G T C T T A A T A A T A T A A G A T T T T G A C T T T T A C C A C C T T C A A T T A T T T T A T T A A T T A T A G G A T T A T C A A A A G A A G G T G C T G G T A C A G G T T G A A C T G T T T A T C C A C C A T T A T C T A C A T T T T A T C A T T C T G G A A T T T C A G T A G A T C T A A C A A T T T T T T C T C T T C A C C T T G C A G G A A T T T C T T C A A T T T T A G G A G C T C T T A…
391	Sansai 21.01.20 (TH)	13	S. dorsalis HU7	T C C T C G T C T T A A T A A T A T A A G A T T T T G A C T T T T A C C A C C T T C A A T T A T T T T A T T A A T T A T A G G A T T A T C A A A A G A A G G T G C T G G T A C A G G T T G A A C T G T T T A T C C A C C A T T A T C T A C A T T T T A T C A T T C T G G A A T T T C A G T A G A T T T A A C A A T C T T T T C T C T T C A C C T T G C A G G A A T T T C T T C A A T T T T A G G A G C T C T T A…
392	Sansai 21.01.20 (TH)	13	S. dorsalis H1	T C C T C G T C T T A A T A A T A T A A G A T T T T G A C T T T T A C C A C C T T C A A T T A T T T T A T T A A T T A T A G G A T T A T C A A A A G A A G G T G C T G G T A C A G G T T G A A C T G T T T A T C C A C C A T T A T C T A C A T T T T A T C A T T C T G G A A T T T C A G T A G A T T T A A C A A T T T T T T C T C T T C A C C T T G C A G G A A T T T C T T C A A T T T T A G G A G C T C T T A…
393	Sansai 21.01.20 (TH)	13	S. dorsalis HU8	T C C T C G T C T T A A T A A T A T A A G A T T T T G A C T T T T A C C A C C T T C A A T T A T T T T A T T A A T T A T A G G A T T A T C A A A A G A A G G T G C T G G T A C A G G T T G A A C T G T T T A T C C A C C A T T A T C T A C A T T T T A T C A T T C T G G A A T T T C A G T A G A T C T A A C A A T T T T T T C T C T T C A C C T A G C A G G A A T T T C T T C A A T T T T A G G A G C T C T T A…
394	Sansai 21.01.20 (TH)	13	T. tabaci H34	C C C T C G A T T A A A T T A T A T A A G A T T C T G A C T T T T A C C G C C T T C T C T G G G A T T A T T A A T T A T A G G A C T T T A T A A A G A A G G A G C G G G A A C A G G A T G A A C A G T A T A T C C A C C T T T A T C A A C A T T T T A T C A T T C A G G A C C T T C A G T A G A C T T A A C A A T T T T T T C T T T A C A C C T T G C A G G G A T T T C T T C A A T T T T G G G T G C C T T A A…
396	Sansai 21.01.20 (TH)	13	S. dorsalis H3	T C C T C G T C T T A A T A A T A T A A G A T T T T G A C T T T T A C C A C C T T C A A T T A T T T T A T T A A T T A T A G G A T T A T C A A A A G A A G G T G C T G G T A C A G G T T G A A C T G T T T A T C C A C C A T T A T C T A C A T T T T A T C A T T C T G G A A T T T C A G T A G A T C T A A C A A T T T T T T C T C T T C A C C T T G C A G G A A T T T C T T C A A T T T T A G G A G C T C T T A…
397	Sansai 21.01.20 (TH)	13	S. dorsalis H2	T C C T C G T C T T A A T A A T A T A A G A T T T T G A C T T T T A C C A C C T T C A A T T A T T T T A T T A A T T A T A G G A T T A T C A A A A G A A G G T G C T G G T A C A G G T T G A A C T G T T T A T C C A C C A T T A T C T A C A T T T T A T C A T T C T G G A A T T T C A G T A G A T C T A A C A A T T T T T T C T C T T C A C C T T G C A G G A A T T T C T T C A A T T T T A G G A G C T C T T A…
398	Sansai 21.01.20 (TH)	13	S. dorsalis H3	T C C T C G T C T T A A T A A T A T A A G A T T T T G A C T T T T A C C A C C T T C A A T T A T T T T A T T A A T T A T A G G A T T A T C A A A A G A A G G T G C T G G T A C A G G T T G A A C T G T T T A T C C A C C A T T A T C T A C A T T T T A T C A T T C T G G A A T T T C A G T A G A T C T A A C A A T T T T T T C T C T T C A C C T T G C A G G A A T T T C T T C A A T T T T A G G A G C T C T T A…
399	Sansai 21.01.20 (TH)	13	S. dorsalis HU6	T C C T C G T C T T A A T A A T A T A A G A T T T T G A C T T T T A C C A C C T T C A A T T A T T T T A T T A A T T A T A G G A T T G T C A A A A G A A G G T G C T G G T A C A G G T T G A A C T G T T T A T C C A C C A T T A T C T A C A T T T T A T C A T T C T G G A A T T T C A G T A G A T T T A A C A A T T T T T T C T C T T C A C C T T G C A G G A A T T T C T T C A A T T T T A G G A G C T C T T A…
400	Sansai 21.01.20 (TH)	13	S. dorsalis HU9	T C C T C G T C T T A A T C A T A T A A G A T T T T G A C T T T T A C C A C C T T C A A T T A T T T T A T T A A T T A T A G G A T T A T C A A A A G A A G G T G C T G G T A C A G G T T G A A C T G T T T A T C C A C C A T T A T C T A C A T T T T A T C A T T C T G G A A T T T C A G T A G A T C T A A C A A T T T T T T C T C T T C A C C T T G C A G G A A T T T C T T C A A T T T T A G G A G C T C T T A…
401	Sansai 21.01.20 (TH)	13	T. tabaci HU58	C C C T C G A T T A A A T A A T A T A A G A T T C T G A C T T T T A C C A C C T T C T C T G G G A T T A T T A A T T A T A G G A C T T T A T A A A G A A G G A G C G G G A A C A G G A T G A A C A G T A T A T C C A C C T T T A T C A A C A T T T T A T C A T T C A G G A C C T T C A G T A G A C T T A A C A A T T T T T T C T T T A C A C C T T G C A G G G A T T T C T T C A A T T T T A G G A G C C C T A A…
402	Sansai 21.01.20 (TH)	13	T. tabaci H7	C C C T C G A T T A A A T A A T A T A A G A T T C T G A C T T T T A C C G C C T T C T C T G G G A T T A T T A A T T A T A G G A C T T T A T A A A G A A G G A G C G G G A A C A G G A T G A A C A G T A T A T C C A C C T T T A T C A A C A T T T T A T C A T T C A G G A C C T T C A G T A G A C T T A A C A A T T T T T T C T T T A C A C C T T G C A G G G A T T T C T T C A A T T T T G G G T G C C T T A A…
403	Sansai 21.01.20 (TH)	13	T. tabaci HU53	C C C T C G A T T A A A T T A T A T A A G A T T C T G A C T T T T A C C C C C T T C T C T G G G A T T A T T A A T T A T A G G A C T T T A T A A A G A A G G A G C G G G A A C A G G A T G A A C A G T G T A T C C A C C T T T A T C A A C A T T T T A T C A T T C A G G A C C T T C A G T A G A C T T A A C A A T T T T T T C T T T A C A C C T A G C A G G G A T T T C T T C A A T T T T G G G T G C C T T A A…
405	Sansai 21.01.20 (TH)	13	S. dorsalis H2	T C C T C G T C T T A A T A A T A T A A G A T T T T G A C T T T T A C C A C C T T C A A T T A T T T T A T T A A T T A T A G G A T T A T C A A A A G A A G G T G C T G G T A C A G G T T G A A C T G T T T A T C C A C C A T T A T C T A C A T T T T A T C A T T C T G G A A T T T C A G T A G A T C T A A C A A T T T T T T C T C T T C A C C T T G C A G G A A T T T C T T C A A T T T T A G G A G C T C T T A…
406	Sansai 21.01.20 (TH)	13	S. dorsalis H1	T C C T C G T C T T A A T A A T A T A A G A T T T T G A C T T T T A C C A C C T T C A A T T A T T T T A T T A A T T A T A G G A T T A T C A A A A G A A G G T G C T G G T A C A G G T T G A A C T G T T T A T C C A C C A T T A T C T A C A T T T T A T C A T T C T G G A A T T T C A G T A G A T T T A A C A A T T T T T T C T C T T C A C C T T G C A G G A A T T T C T T C A A T T T T A G G A G C T C T T A…
407	Sansai 21.01.20 (TH)	13	S. dorsalis H1	T C C T C G T C T T A A T A A T A T A A G A T T T T G A C T T T T A C C A C C T T C A A T T A T T T T A T T A A T T A T A G G A T T A T C A A A A G A A G G T G C T G G T A C A G G T T G A A C T G T T T A T C C A C C A T T A T C T A C A T T T T A T C A T T C T G G A A T T T C A G T A G A T T T A A C A A T T T T T T C T C T T C A C C T T G C A G G A A T T T C T T C A A T T T T A G G A G C T C T T A…
408	Sansai 21.01.20 (TH)	13	S. dorsalis H1	T C C T C G T C T T A A T A A T A T A A G A T T T T G A C T T T T A C C A C C T T C A A T T A T T T T A T T A A T T A T A G G A T T A T C A A A A G A A G G T G C T G G T A C A G G T T G A A C T G T T T A T C C A C C A T T A T C T A C A T T T T A T C A T T C T G G A A T T T C A G T A G A T T T A A C A A T T T T T T C T C T T C A C C T T G C A G G A A T T T C T T C A A T T T T A G G A G C T C T T A…
409	Sansai 21.01.20 (TH)	13	S. dorsalis H2	T C C T C G T C T T A A T A A T A T A A G A T T T T G A C T T T T A C C A C C T T C A A T T A T T T T A T T A A T T A T A G G A T T A T C A A A A G A A G G T G C T G G T A C A G G T T G A A C T G T T T A T C C A C C A T T A T C T A C A T T T T A T C A T T C T G G A A T T T C A G T A G A T C T A A C A A T T T T T T C T C T T C A C C T T G C A G G A A T T T C T T C A A T T T T A G G A G C T C T T A…
410	Sansai 21.01.20 (TH)	13	S. dorsalis HU12	T C C T C G T C T T A A T C A T A T A A G A T T T T G A C T T T T A C C A C C T T C A A T T A T T T T A T T A A T T A T A G G A T T A T C A A A A G A A G G T G C T G G T A C A G G T T G A A C T G T T T A T C C A C C A T T A T C T A C A T T T T A T C A T T C T G G A A T T T C A G T A G A T C T A A C A A T T T T T T C T C T T C A C C T T G C A G G A A T T T C T T C A A T T T T A G G A G C T C T T A…
411	Sansai 21.01.20 (TH)	13	S. dorsalis H3	T C C T C G T C T T A A T A A T A T A A G A T T T T G A C T T T T A C C A C C T T C A A T T A T T T T A T T A A T T A T A G G A T T A T C A A A A G A A G G T G C T G G T A C A G G T T G A A C T G T T T A T C C A C C A T T A T C T A C A T T T T A T C A T T C T G G A A T T T C A G T A G A T C T A A C A A T T T T T T C T C T T C A C C T T G C A G G A A T T T C T T C A A T T T T A G G A G C T C T T A…
412	Sansai 21.01.20 (TH)	13	T. tabaci HU48	C C C G C G A T T A A A T A A T A T A A G A T T C T G A C T T T T A C C G C C T T C T C T G G G A T T A T T A A T T A T A G G A C T T T A T A A A G A A G G A G C G G G A A C A G G A T G A A C A G T A T A T C C A C C T T T A T C A A C A T T T T A T C A T T C A G G A C C T T C A G T A G A C T T A A C A A T T T T T T C T T T A C A C C T T G C A G G G A T T T C T T C A A T T T T G G G T G C C T T A A…
413	Sansai 21.01.20 (TH)	13	S. dorsalis HU5	T C C T C G T T T T A A T A A T A T A A G A T T T T G A C T T T T A C C A C C T T C A A T T A T T T T A T T A A T T A T A G G A T T A T C A A A A G A A G G A G C T G G T A C A G G T T G A A C T G T T T A T C C A C C A T T A T C T A C A T T T T A T C A T T C T G G A A T T T C A G T A G A T C T A A C A A T T T T T T C T C T T C A C C T T G C A G G A A T T T C T T C A A T T T T A G G A G C T C T T A…
414	Sansai 11.02.20 (TH)	14	T. tabaci H1	C C C T C G A T T A A A T A A T A T A A G A T T C T G A C T T T T A C C C C C T T C T C T G G G A T T A T T A A T T A T A G G A C T T T A T A A A G A A G G A G C G G G A A C G G G A T G A A C A G T A T A T C C A C C T T T A T C A A C G T T T T A T C A T T C A G G A C C T T C A G T A G A C T T A A C A A T T T T T T C T T T A C A C C T T G C A G G G A T T T C T T C A A T T T T A G G T G C C T T A A…
415	Sansai 11.02.20 (TH)	14	T. palmi H1	T C C A C G A T T A A A T A A T A T A A G A T T T T G A C T T C T T C C A C C T T C T T T A A C C C T C T T A A T T A T G G G T T T A T A T A A A G A A G G A G C A G G A A C A G G A T G A A C A G T T T A T C C A C C T T T A T C A A C A T T T T A T C A T G C T G G A A T T T C A G T A G A T T T A A C A A T T T T T T C T C T C C A T T T A G C T G G G G T A T C C T C A A T T T T A G G A G C A T T A A…
416	Sansai 11.02.20 (TH)	14	T. tabaci H1	C C C T C G A T T A A A T A A T A T A A G A T T C T G A C T T T T A C C C C C T T C T C T G G G A T T A T T A A T T A T A G G A C T T T A T A A A G A A G G A G C G G G A A C G G G A T G A A C A G T A T A T C C A C C T T T A T C A A C G T T T T A T C A T T C A G G A C C T T C A G T A G A C T T A A C A A T T T T T T C T T T A C A C C T T G C A G G G A T T T C T T C A A T T T T A G G T G C C T T A A…
417	Sansai 11.02.20 (TH)	14	F. intonsa H2	T C C T C G A T T A A A C A A T A T A A G A T T T T G A C T A T T G C C C C C A T C T C T A A T T C T A C T A A T T A T A G G A C T T T C T A A A G A T G G T G C A G G A A C A G G T T G A A C A G T T T A T C C A C C A T T A T C A A C A T T C T A T C A T T C G G G T A C A T C A G T A G A C C T A A C A A T T T T T T C T C T T C A T T T A G C A G G G A T T T C A T C A A T T T T A G G T G C T T T G A…
419	Sansai 11.02.20 (TH)	14	T. tabaci H1	C C C T C G A T T A A A T A A T A T A A G A T T C T G A C T T T T A C C C C C T T C T C T G G G A T T A T T A A T T A T A G G A C T T T A T A A A G A A G G A G C G G G A A C G G G A T G A A C A G T A T A T C C A C C T T T A T C A A C G T T T T A T C A T T C A G G A C C T T C A G T A G A C T T A A C A A T T T T T T C T T T A C A C C T T G C A G G G A T T T C T T C A A T T T T A G G T G C C T T A A…
420	Sansai 11.02.20 (TH)	14	T. tabaci H7	C C C T C G A T T A A A T A A T A T A A G A T T C T G A C T T T T A C C G C C T T C T C T G G G A T T A T T A A T T A T A G G A C T T T A T A A A G A A G G A G C G G G A A C A G G A T G A A C A G T A T A T C C A C C T T T A T C A A C A T T T T A T C A T T C A G G A C C T T C A G T A G A C T T A A C A A T T T T T T C T T T A C A C C T T G C A G G G A T T T C T T C A A T T T T G G G T G C C T T A A…
421	Sansai 11.02.20 (TH)	14	T. tabaci H1	C C C T C G A T T A A A T A A T A T A A G A T T C T G A C T T T T A C C C C C T T C T C T G G G A T T A T T A A T T A T A G G A C T T T A T A A A G A A G G A G C G G G A A C G G G A T G A A C A G T A T A T C C A C C T T T A T C A A C G T T T T A T C A T T C A G G A C C T T C A G T A G A C T T A A C A A T T T T T T C T T T A C A C C T T G C A G G G A T T T C T T C A A T T T T A G G T G C C T T A A…
422	Sansai 11.02.20 (TH)	14	T. tabaci H1	C C C T C G A T T A A A T A A T A T A A G A T T C T G A C T T T T A C C C C C T T C T C T G G G A T T A T T A A T T A T A G G A C T T T A T A A A G A A G G A G C G G G A A C G G G A T G A A C A G T A T A T C C A C C T T T A T C A A C G T T T T A T C A T T C A G G A C C T T C A G T A G A C T T A A C A A T T T T T T C T T T A C A C C T T G C A G G G A T T T C T T C A A T T T T A G G T G C C T T A A…
423	Sansai 11.02.20 (TH)	14	T. tabaci H1	C C C T C G A T T A A A T A A T A T A A G A T T C T G A C T T T T A C C C C C T T C T C T G G G A T T A T T A A T T A T A G G A C T T T A T A A A G A A G G A G C G G G A A C G G G A T G A A C A G T A T A T C C A C C T T T A T C A A C G T T T T A T C A T T C A G G A C C T T C A G T A G A C T T A A C A A T T T T T T C T T T A C A C C T T G C A G G G A T T T C T T C A A T T T T A G G T G C C T T A A…
424	Sansai 11.02.20 (TH)	14	T. tabaci H1	C C C T C G A T T A A A T A A T A T A A G A T T C T G A C T T T T A C C C C C T T C T C T G G G A T T A T T A A T T A T A G G A C T T T A T A A A G A A G G A G C G G G A A C G G G A T G A A C A G T A T A T C C A C C T T T A T C A A C G T T T T A T C A T T C A G G A C C T T C A G T A G A C T T A A C A A T T T T T T C T T T A C A C C T T G C A G G G A T T T C T T C A A T T T T A G G T G C C T T A A…
425	Sansai 11.02.20 (TH)	14	T. tabaci H1	C C C T C G A T T A A A T A A T A T A A G A T T C T G A C T T T T A C C C C C T T C T C T G G G A T T A T T A A T T A T A G G A C T T T A T A A A G A A G G A G C G G G A A C G G G A T G A A C A G T A T A T C C A C C T T T A T C A A C G T T T T A T C A T T C A G G A C C T T C A G T A G A C T T A A C A A T T T T T T C T T T A C A C C T T G C A G G G A T T T C T T C A A T T T T A G G T G C C T T A A…
426	Sansai 11.02.20 (TH)	14	T. palmi H1	T C C A C G A T T A A A T A A T A T A A G A T T T T G A C T T C T T C C A C C T T C T T T A A C C C T C T T A A T T A T G G G T T T A T A T A A A G A A G G A G C A G G A A C A G G A T G A A C A G T T T A T C C A C C T T T A T C A A C A T T T T A T C A T G C T G G A A T T T C A G T A G A T T T A A C A A T T T T T T C T C T C C A T T T A G C T G G G G T A T C C T C A A T T T T A G G A G C A T T A A…
427	Sansai 11.02.20 (TH)	14	F. intonsa H1	T C C T C G G A T T A A C A A T A T A A G A T T T T G A C T A T T G C C C C C A T C T C T A A T T C T A C T A A T T A T A G G A C T T T C T A A A G A T G G T G C A G G A A C A G G T T G A A C A G T T T A T C C A C C A T T A T C A A C A T T C T A T C A T T C G G G G A C A T C A G T A G A C C T A A C A A T T T T T T C T C T T C A T T T A G C A G G G A T T T C A T C A A T T T T A G G T G C T T T G A…
428	Sansai 11.02.20 (TH)	14	T. tabaci H1	C C C T C G A T T A A A T A A T A T A A G A T T C T G A C T T T T A C C C C C T T C T C T G G G A T T A T T A A T T A T A G G A C T T T A T A A A G A A G G A G C G G G A A C G G G A T G A A C A G T A T A T C C A C C T T T A T C A A C G T T T T A T C A T T C A G G A C C T T C A G T A G A C T T A A C A A T T T T T T C T T T A C A C C T T G C A G G G A T T T C T T C A A T T T T A G G T G C C T T A A…
429	Sansai 11.02.20 (TH)	14	S. dorsalis H1	T C C T C G T C T T A A T A A T A T A A G A T T T T G A C T T T T A C C A C C T T C A A T T A T T T T A T T A A T T A T A G G A T T A T C A A A A G A A G G T G C T G G T A C A G G T T G A A C T G T T T A T C C A C C A T T A T C T A C A T T T T A T C A T T C T G G A A T T T C A G T A G A T T T A A C A A T T T T T T C T C T T C A C C T T G C A G G A A T T T C T T C A A T T T T A G G A G C T C T T A…
430	Sansai 11.02.20 (TH)	14	T. palmi H3	T C C A C G A T T A A A T T A T A T A A G A T T T T G A C T T C T T C C A C C T T C T T T A A C C C T C T T A A T T A T G G G T T T A T A T A A A G A A G G A G C A G G A A C A G G A T G A A C A G T T T A T C C A C C T T T A T C A A C A T T T T A T C A T G C T G G A A T T T C A G T A G A T T T A A C A A T T T T T T C T C T C C A T T T A G C T G G G G T A T C C T C A A T T T T A G G A G C A T T A A…
431	Sansai 11.02.20 (TH)	14	T. palmi H1	T C C A C G A T T A A A T A A T A T A A G A T T T T G A C T T C T T C C A C C T T C T T T A A C C C T C T T A A T T A T G G G T T T A T A T A A A G A A G G A G C A G G A A C A G G A T G A A C A G T T T A T C C A C C T T T A T C A A C A T T T T A T C A T G C T G G A A T T T C A G T A G A T T T A A C A A T T T T T T C T C T C C A T T T A G C T G G G G T A T C C T C A A T T T T A G G A G C A T T A A…
432	Sansai 11.02.20 (TH)	14	T. tabaci H1	C C C T C G A T T A A A T A A T A T A A G A T T C T G A C T T T T A C C C C C T T C T C T G G G A T T A T T A A T T A T A G G A C T T T A T A A A G A A G G A G C G G G A A C G G G A T G A A C A G T A T A T C C A C C T T T A T C A A C G T T T T A T C A T T C A G G A C C T T C A G T A G A C T T A A C A A T T T T T T C T T T A C A C C T T G C A G G G A T T T C T T C A A T T T T A G G T G C C T T A A…
433	Sansai 11.02.20 (TH)	14	T. palmi H3	T C C A C G A T T A A A T T A T A T A A G A T T T T G A C T T C T T C C A C C T T C T T T A A C C C T C T T A A T T A T G G G T T T A T A T A A A G A A G G A G C A G G A A C A G G A T G A A C A G T T T A T C C A C C T T T A T C A A C A T T T T A T C A T G C T G G A A T T T C A G T A G A T T T A A C A A T T T T T T C T C T C C A T T T A G C T G G G G T A T C C T C A A T T T T A G G A G C A T T A A…
434	Sansai 11.02.20 (TH)	14	T. palmi H2	T C C A C G A T T A A A T A A T A T A A G A T T T T G A C T T C T T C C A C C T T C T T T A A C C C T C T T A A T T A T G G G T T T A T A T A A A G A A G G A G C A G G A A C A G G A T G A A C A G T T T A T C C A C C T T T A T C A A C A T T T T A T C A T G C T G G A A T T T C A G T A G A T T T A A C A A T T T T T T C T C T C C A T T T A G C T G G G G T A T C C T C A A T T T T A G G A G C A T T A A…
435	Sansai 11.02.20 (TH)	14	T. palmi H1	T C C A C G A T T A A A T A A T A T A A G A T T T T G A C T T C T T C C A C C T T C T T T A A C C C T C T T A A T T A T G G G T T T A T A T A A A G A A G G A G C A G G A A C A G G A T G A A C A G T T T A T C C A C C T T T A T C A A C A T T T T A T C A T G C T G G A A T T T C A G T A G A T T T A A C A A T T T T T T C T C T C C A T T T A G C T G G G G T A T C C T C A A T T T T A G G A G C A T T A A…
436	Sansai 11.02.20 (TH)	14	T. tabaci H1	C C C T C G A T T A A A T A A T A T A A G A T T C T G A C T T T T A C C C C C T T C T C T G G G A T T A T T A A T T A T A G G A C T T T A T A A A G A A G G A G C G G G A A C G G G A T G A A C A G T A T A T C C A C C T T T A T C A A C G T T T T A T C A T T C A G G A C C T T C A G T A G A C T T A A C A A T T T T T T C T T T A C A C C T T G C A G G G A T T T C T T C A A T T T T A G G T G C C T T A A…
437	Sansai 11.02.20 (TH)	14	T. tabaci H1	C C C T C G A T T A A A T A A T A T A A G A T T C T G A C T T T T A C C C C C T T C T C T G G G A T T A T T A A T T A T A G G A C T T T A T A A A G A A G G A G C G G G A A C G G G A T G A A C A G T A T A T C C A C C T T T A T C A A C G T T T T A T C A T T C A G G A C C T T C A G T A G A C T T A A C A A T T T T T T C T T T A C A C C T T G C A G G G A T T T C T T C A A T T T T A G G T G C C T T A A…
438	Sansai 11.02.20 (TH)	14	T. tabaci H1	C C C T C G A T T A A A T A A T A T A A G A T T C T G A C T T T T A C C C C C T T C T C T G G G A T T A T T A A T T A T A G G A C T T T A T A A A G A A G G A G C G G G A A C G G G A T G A A C A G T A T A T C C A C C T T T A T C A A C G T T T T A T C A T T C A G G A C C T T C A G T A G A C T T A A C A A T T T T T T C T T T A C A C C T T G C A G G G A T T T C T T C A A T T T T A G G T G C C T T A A…
439	Sansai 11.02.20 (TH)	14	F. intonsa H2	T C C T C G A T T A A A C A A T A T A A G A T T T T G A C T A T T G C C C C C A T C T C T A A T T C T A C T A A T T A T A G G A C T T T C T A A A G A T G G T G C A G G A A C A G G T T G A A C A G T T T A T C C A C C A T T A T C A A C A T T C T A T C A T T C G G G T A C A T C A G T A G A C C T A A C A A T T T T T T C T C T T C A T T T A G C A G G G A T T T C A T C A A T T T T A G G T G C T T T G A…
440	Sansai 11.02.20 (TH)	14	T. tabaci H1	C C C T C G A T T A A A T A A T A T A A G A T T C T G A C T T T T A C C C C C T T C T C T G G G A T T A T T A A T T A T A G G A C T T T A T A A A G A A G G A G C G G G A A C G G G A T G A A C A G T A T A T C C A C C T T T A T C A A C G T T T T A T C A T T C A G G A C C T T C A G T A G A C T T A A C A A T T T T T T C T T T A C A C C T T G C A G G G A T T T C T T C A A T T T T A G G T G C C T T A A…
442	Sansai 11.02.20 (TH)	14	T. tabaci H1	C C C T C G A T T A A A T A A T A T A A G A T T C T G A C T T T T A C C C C C T T C T C T G G G A T T A T T A A T T A T A G G A C T T T A T A A A G A A G G A G C G G G A A C G G G A T G A A C A G T A T A T C C A C C T T T A T C A A C G T T T T A T C A T T C A G G A C C T T C A G T A G A C T T A A C A A T T T T T T C T T T A C A C C T T G C A G G G A T T T C T T C A A T T T T A G G T G C C T T A A…
443	Sansai 11.02.20 (TH)	14	T. tabaci H1	C C C T C G A T T A A A T A A T A T A A G A T T C T G A C T T T T A C C C C C T T C T C T G G G A T T A T T A A T T A T A G G A C T T T A T A A A G A A G G A G C G G G A A C G G G A T G A A C A G T A T A T C C A C C T T T A T C A A C G T T T T A T C A T T C A G G A C C T T C A G T A G A C T T A A C A A T T T T T T C T T T A C A C C T T G C A G G G A T T T C T T C A A T T T T A G G T G C C T T A A…
444	Sansai 11.02.20 (TH)	14	T. tabaci H34	C C C T C G A T T A A A T T A T A T A A G A T T C T G A C T T T T A C C G C C T T C T C T G G G A T T A T T A A T T A T A G G A C T T T A T A A A G A A G G A G C G G G A A C A G G A T G A A C A G T A T A T C C A C C T T T A T C A A C A T T T T A T C A T T C A G G A C C T T C A G T A G A C T T A A C A A T T T T T T C T T T A C A C C T T G C A G G G A T T T C T T C A A T T T T G G G T G C C T T A A…
445	Sansai 11.02.20 (TH)	14	T. tabaci H1	C C C T C G A T T A A A T A A T A T A A G A T T C T G A C T T T T A C C C C C T T C T C T G G G A T T A T T A A T T A T A G G A C T T T A T A A A G A A G G A G C G G G A A C G G G A T G A A C A G T A T A T C C A C C T T T A T C A A C G T T T T A T C A T T C A G G A C C T T C A G T A G A C T T A A C A A T T T T T T C T T T A C A C C T T G C A G G G A T T T C T T C A A T T T T A G G T G C C T T A A…
446	Sansai 11.02.20 (TH)	14	T. palmi H2	T C C A C G A T T A A A T A A T A T A A G A T T T T G A C T T C T T C C A C C T T C T T T A A C C C T C T T A A T T A T G G G T T T A T A T A A A G A A G G A G C A G G A A C A G G A T G A A C A G T T T A T C C A C C T T T A T C A A C A T T T T A T C A T G C T G G A A T T T C A G T A G A T T T A A C A A T T T T T T C T C T C C A T T T A G C T G G G G T A T C C T C A A T T T T A G G A G C A T T A A…
447	Sansai 03.03.20 (TH)	15	T. tabaci H1	C C C T C G A T T A A A T A A T A T A A G A T T C T G A C T T T T A C C C C C T T C T C T G G G A T T A T T A A T T A T A G G A C T T T A T A A A G A A G G A G C G G G A A C G G G A T G A A C A G T A T A T C C A C C T T T A T C A A C G T T T T A T C A T T C A G G A C C T T C A G T A G A C T T A A C A A T T T T T T C T T T A C A C C T T G C A G G G A T T T C T T C A A T T T T A G G T G C C T T A A…
448	Sansai 03.03.20 (TH)	15	T. tabaci H1	C C C T C G A T T A A A T A A T A T A A G A T T C T G A C T T T T A C C C C C T T C T C T G G G A T T A T T A A T T A T A G G A C T T T A T A A A G A A G G A G C G G G A A C G G G A T G A A C A G T A T A T C C A C C T T T A T C A A C G T T T T A T C A T T C A G G A C C T T C A G T A G A C T T A A C A A T T T T T T C T T T A C A C C T T G C A G G G A T T T C T T C A A T T T T A G G T G C C T T A A…
449	Sansai 03.03.20 (TH)	15	T. tabaci H1	C C C T C G A T T A A A T A A T A T A A G A T T C T G A C T T T T A C C C C C T T C T C T G G G A T T A T T A A T T A T A G G A C T T T A T A A A G A A G G A G C G G G A A C G G G A T G A A C A G T A T A T C C A C C T T T A T C A A C G T T T T A T C A T T C A G G A C C T T C A G T A G A C T T A A C A A T T T T T T C T T T A C A C C T T G C A G G G A T T T C T T C A A T T T T A G G T G C C T T A A…
450	Sansai 03.03.20 (TH)	15	T. tabaci H2	C C C T C G A T T A A A T T A T A T A A G A T T C T G A C T T T T A C C C C C T T C T C T G G G A T T A T T A A T T A T A G G A C T T T A T A A A G A A G G A G C G G G A A C G G G A T G A A C A G T A T A T C C A C C T T T A T C A A C G T T T T A T C A T T C A G G A C C T T C A G T A G A C T T A A C A A T T T T T T C T T T A C A C C T T G C A G G G A T T T C T T C A A T T T T A G G T G C C T T A A…
451	Sansai 03.03.20 (TH)	15	T. tabaci H1	C C C T C G A T T A A A T A A T A T A A G A T T C T G A C T T T T A C C C C C T T C T C T G G G A T T A T T A A T T A T A G G A C T T T A T A A A G A A G G A G C G G G A A C G G G A T G A A C A G T A T A T C C A C C T T T A T C A A C G T T T T A T C A T T C A G G A C C T T C A G T A G A C T T A A C A A T T T T T T C T T T A C A C C T T G C A G G G A T T T C T T C A A T T T T A G G T G C C T T A A…
452	Sansai 03.03.20 (TH)	15	T. tabaci H1	C C C T C G A T T A A A T A A T A T A A G A T T C T G A C T T T T A C C C C C T T C T C T G G G A T T A T T A A T T A T A G G A C T T T A T A A A G A A G G A G C G G G A A C G G G A T G A A C A G T A T A T C C A C C T T T A T C A A C G T T T T A T C A T T C A G G A C C T T C A G T A G A C T T A A C A A T T T T T T C T T T A C A C C T T G C A G G G A T T T C T T C A A T T T T A G G T G C C T T A A…
454	Sansai 03.03.20 (TH)	15	T. tabaci H1	C C C T C G A T T A A A T A A T A T A A G A T T C T G A C T T T T A C C C C C T T C T C T G G G A T T A T T A A T T A T A G G A C T T T A T A A A G A A G G A G C G G G A A C G G G A T G A A C A G T A T A T C C A C C T T T A T C A A C G T T T T A T C A T T C A G G A C C T T C A G T A G A C T T A A C A A T T T T T T C T T T A C A C C T T G C A G G G A T T T C T T C A A T T T T A G G T G C C T T A A…
455	Sansai 03.03.20 (TH)	15	T. tabaci H37	C C C T C G A T T T A A T T A T A T A A G A T T C T G A C T T T T A C C C C C T T C T C T G G G A T T A T T A A T T A T A G G A C T T T A T A A A G A A G G A G C G G G A A C G G G A T G A A C A G T A T A T C C A C C T T T A T C A A C G T T T T A T C A T T C A G G A C C T T C A G T A G A C T T A A C A A T T T T T T C T T T A C A C C T T G C A G G G A T T T C T T C A A T T T T A G G T G C C T T A A…
458	Sansai 03.03.20 (TH)	15	T. tabaci H37	C C C T C G A T T T A A T T A T A T A A G A T T C T G A C T T T T A C C C C C T T C T C T G G G A T T A T T A A T T A T A G G A C T T T A T A A A G A A G G A G C G G G A A C G G G A T G A A C A G T A T A T C C A C C T T T A T C A A C G T T T T A T C A T T C A G G A C C T T C A G T A G A C T T A A C A A T T T T T T C T T T A C A C C T T G C A G G G A T T T C T T C A A T T T T A G G T G C C T T A A…
460	Sansai 03.03.20 (TH)	15	T. tabaci H39	C C C T C G A T T A A A T A A T A T A A G A T T C T G A C T T T T A C C C C C T T C T C T G G G A T T A T T A A T T A T A G G A C T T T A T A A A G A A G G A G C G G G A A C G G G A T G A A C A G T A T A T C C A C C T T T A T C A A C G T T T T A T C A T T C A G G A C C T T C A G T A G A C T T A A C A A T T T T T T C T T T A C A C C T A G C A G G G A T T T C T T C A A T T T T A G G T G C C T T A A…
461	Sansai 03.03.20 (TH)	15	T. tabaci H2	C C C T C G A T T A A A T T A T A T A A G A T T C T G A C T T T T A C C C C C T T C T C T G G G A T T A T T A A T T A T A G G A C T T T A T A A A G A A G G A G C G G G A A C G G G A T G A A C A G T A T A T C C A C C T T T A T C A A C G T T T T A T C A T T C A G G A C C T T C A G T A G A C T T A A C A A T T T T T T C T T T A C A C C T T G C A G G G A T T T C T T C A A T T T T A G G T G C C T T A A…
462	Sansai 03.03.20 (TH)	15	T. tabaci H1	C C C T C G A T T A A A T A A T A T A A G A T T C T G A C T T T T A C C C C C T T C T C T G G G A T T A T T A A T T A T A G G A C T T T A T A A A G A A G G A G C G G G A A C G G G A T G A A C A G T A T A T C C A C C T T T A T C A A C G T T T T A T C A T T C A G G A C C T T C A G T A G A C T T A A C A A T T T T T T C T T T A C A C C T T G C A G G G A T T T C T T C A A T T T T A G G T G C C T T A A…
463	Sansai 03.03.20 (TH)	15	T. tabaci H1	C C C T C G A T T A A A T A A T A T A A G A T T C T G A C T T T T A C C C C C T T C T C T G G G A T T A T T A A T T A T A G G A C T T T A T A A A G A A G G A G C G G G A A C G G G A T G A A C A G T A T A T C C A C C T T T A T C A A C G T T T T A T C A T T C A G G A C C T T C A G T A G A C T T A A C A A T T T T T T C T T T A C A C C T T G C A G G G A T T T C T T C A A T T T T A G G T G C C T T A A…
465	Sansai 03.03.20 (TH)	15	T. tabaci H39	C C C T C G A T T A A A T A A T A T A A G A T T C T G A C T T T T A C C C C C T T C T C T G G G A T T A T T A A T T A T A G G A C T T T A T A A A G A A G G A G C G G G A A C G G G A T G A A C A G T A T A T C C A C C T T T A T C A A C G T T T T A T C A T T C A G G A C C T T C A G T A G A C T T A A C A A T T T T T T C T T T A C A C C T A G C A G G G A T T T C T T C A A T T T T A G G T G C C T T A A…
466	Sansai 03.03.20 (TH)	15	T. tabaci H2	C C C T C G A T T A A A T T A T A T A A G A T T C T G A C T T T T A C C C C C T T C T C T G G G A T T A T T A A T T A T A G G A C T T T A T A A A G A A G G A G C G G G A A C G G G A T G A A C A G T A T A T C C A C C T T T A T C A A C G T T T T A T C A T T C A G G A C C T T C A G T A G A C T T A A C A A T T T T T T C T T T A C A C C T T G C A G G G A T T T C T T C A A T T T T A G G T G C C T T A A…
467	Sansai 03.03.20 (TH)	15	T. tabaci H2	C C C T C G A T T A A A T T A T A T A A G A T T C T G A C T T T T A C C C C C T T C T C T G G G A T T A T T A A T T A T A G G A C T T T A T A A A G A A G G A G C G G G A A C G G G A T G A A C A G T A T A T C C A C C T T T A T C A A C G T T T T A T C A T T C A G G A C C T T C A G T A G A C T T A A C A A T T T T T T C T T T A C A C C T T G C A G G G A T T T C T T C A A T T T T A G G T G C C T T A A…
468	Sansai 03.03.20 (TH)	15	T. tabaci H1	C C C T C G A T T A A A T A A T A T A A G A T T C T G A C T T T T A C C C C C T T C T C T G G G A T T A T T A A T T A T A G G A C T T T A T A A A G A A G G A G C G G G A A C G G G A T G A A C A G T A T A T C C A C C T T T A T C A A C G T T T T A T C A T T C A G G A C C T T C A G T A G A C T T A A C A A T T T T T T C T T T A C A C C T T G C A G G G A T T T C T T C A A T T T T A G G T G C C T T A A…
469	Sansai 03.03.20 (TH)	15	T. tabaci H1	C C C T C G A T T A A A T A A T A T A A G A T T C T G A C T T T T A C C C C C T T C T C T G G G A T T A T T A A T T A T A G G A C T T T A T A A A G A A G G A G C G G G A A C G G G A T G A A C A G T A T A T C C A C C T T T A T C A A C G T T T T A T C A T T C A G G A C C T T C A G T A G A C T T A A C A A T T T T T T C T T T A C A C C T T G C A G G G A T T T C T T C A A T T T T A G G T G C C T T A A…
470	Sansai 03.03.20 (TH)	15	T. tabaci H2	C C C T C G A T T A A A T T A T A T A A G A T T C T G A C T T T T A C C C C C T T C T C T G G G A T T A T T A A T T A T A G G A C T T T A T A A A G A A G G A G C G G G A A C G G G A T G A A C A G T A T A T C C A C C T T T A T C A A C G T T T T A T C A T T C A G G A C C T T C A G T A G A C T T A A C A A T T T T T T C T T T A C A C C T T G C A G G G A T T T C T T C A A T T T T A G G T G C C T T A A…
471	Sansai 03.03.20 (TH)	15	T. tabaci HU41	C C C T C G A T T A A A T T A T A T A A G A T T C T G A C T T T T A C C C C C T T C T C T G G G A T T A T T A A T T A T A G G A C T T T A T A A A G A A G G A G C G G G A A C G G G A T G A A C A G T A T A T C C A C C T T T A T C A A C G T T T T A T C A T T C A G G A C C T T C A G T A G A C T T A A C A A T T T T T T C T T T A C A C C T A G C A G G G A T T T C T T C A A T T T T A G G T G C C T T A A…
472	Sansai 03.03.20 (TH)	15	T. tabaci H2	C C C T C G A T T A A A T T A T A T A A G A T T C T G A C T T T T A C C C C C T T C T C T G G G A T T A T T A A T T A T A G G A C T T T A T A A A G A A G G A G C G G G A A C G G G A T G A A C A G T A T A T C C A C C T T T A T C A A C G T T T T A T C A T T C A G G A C C T T C A G T A G A C T T A A C A A T T T T T T C T T T A C A C C T T G C A G G G A T T T C T T C A A T T T T A G G T G C C T T A A…
473	Sansai 03.03.20 (TH)	15	T. tabaci H37	C C C T C G A T T T A A T T A T A T A A G A T T C T G A C T T T T A C C C C C T T C T C T G G G A T T A T T A A T T A T A G G A C T T T A T A A A G A A G G A G C G G G A A C G G G A T G A A C A G T A T A T C C A C C T T T A T C A A C G T T T T A T C A T T C A G G A C C T T C A G T A G A C T T A A C A A T T T T T T C T T T A C A C C T T G C A G G G A T T T C T T C A A T T T T A G G T G C C T T A A…
474	Sansai 03.03.20 (TH)	15	T. tabaci H1	C C C T C G A T T A A A T A A T A T A A G A T T C T G A C T T T T A C C C C C T T C T C T G G G A T T A T T A A T T A T A G G A C T T T A T A A A G A A G G A G C G G G A A C G G G A T G A A C A G T A T A T C C A C C T T T A T C A A C G T T T T A T C A T T C A G G A C C T T C A G T A G A C T T A A C A A T T T T T T C T T T A C A C C T T G C A G G G A T T T C T T C A A T T T T A G G T G C C T T A A…
475	Sansai 03.03.20 (TH)	15	T. tabaci H39	C C C T C G A T T A A A T A A T A T A A G A T T C T G A C T T T T A C C C C C T T C T C T G G G A T T A T T A A T T A T A G G A C T T T A T A A A G A A G G A G C G G G A A C G G G A T G A A C A G T A T A T C C A C C T T T A T C A A C G T T T T A T C A T T C A G G A C C T T C A G T A G A C T T A A C A A T T T T T T C T T T A C A C C T A G C A G G G A T T T C T T C A A T T T T A G G T G C C T T A A…
476	Sansai 03.03.20 (TH)	15	T. tabaci HU43	C C C T C G A T T A A A T A A T A T A A G A T T C T G A C T T T T A C C C C C T T C T C T G G G A T T A T T A A T T A T A G G A C T T T A T A A A G A A G G A G C G G G A A C G G G A T G A A C A G T A T A T C C A C C T T T A T C A A C G T T T T A T C A T T C A G G A C C T T C A G T A G A C T T A A C A A T T T T T T C T T T A C A C C T T G C A G G G A T T T C T T C A A T T T T A G G T G C C T T A A…
477	Sansai 03.03.20 (TH)	15	T. tabaci H2	C C C T C G A T T A A A T T A T A T A A G A T T C T G A C T T T T A C C C C C T T C T C T G G G A T T A T T A A T T A T A G G A C T T T A T A A A G A A G G A G C G G G A A C G G G A T G A A C A G T A T A T C C A C C T T T A T C A A C G T T T T A T C A T T C A G G A C C T T C A G T A G A C T T A A C A A T T T T T T C T T T A C A C C T T G C A G G G A T T T C T T C A A T T T T A G G T G C C T T A A…
478	Sansai 03.03.20 (TH)	15	T. tabaci H2	C C C T C G A T T A A A T T A T A T A A G A T T C T G A C T T T T A C C C C C T T C T C T G G G A T T A T T A A T T A T A G G A C T T T A T A A A G A A G G A G C G G G A A C G G G A T G A A C A G T A T A T C C A C C T T T A T C A A C G T T T T A T C A T T C A G G A C C T T C A G T A G A C T T A A C A A T T T T T T C T T T A C A C C T T G C A G G G A T T T C T T C A A T T T T A G G T G C C T T A A…
480	Maewang (TH)	16	T. tabaci H1	C C C T C G A T T A A A T A A T A T A A G A T T C T G A C T T T T A C C C C C T T C T C T G G G A T T A T T A A T T A T A G G A C T T T A T A A A G A A G G A G C G G G A A C G G G A T G A A C A G T A T A T C C A C C T T T A T C A A C G T T T T A T C A T T C A G G A C C T T C A G T A G A C T T A A C A A T T T T T T C T T T A C A C C T T G C A G G G A T T T C T T C A A T T T T A G G T G C C T T A A…
481	Maewang (TH)	16	T. tabaci H2	C C C T C G A T T A A A T T A T A T A A G A T T C T G A C T T T T A C C C C C T T C T C T G G G A T T A T T A A T T A T A G G A C T T T A T A A A G A A G G A G C G G G A A C G G G A T G A A C A G T A T A T C C A C C T T T A T C A A C G T T T T A T C A T T C A G G A C C T T C A G T A G A C T T A A C A A T T T T T T C T T T A C A C C T T G C A G G G A T T T C T T C A A T T T T A G G T G C C T T A A…
482	Maewang (TH)	16	T. tabaci H1	C C C T C G A T T A A A T A A T A T A A G A T T C T G A C T T T T A C C C C C T T C T C T G G G A T T A T T A A T T A T A G G A C T T T A T A A A G A A G G A G C G G G A A C G G G A T G A A C A G T A T A T C C A C C T T T A T C A A C G T T T T A T C A T T C A G G A C C T T C A G T A G A C T T A A C A A T T T T T T C T T T A C A C C T T G C A G G G A T T T C T T C A A T T T T A G G T G C C T T A A…
483	Maewang (TH)	16	T. tabaci H1	C C C T C G A T T A A A T A A T A T A A G A T T C T G A C T T T T A C C C C C T T C T C T G G G A T T A T T A A T T A T A G G A C T T T A T A A A G A A G G A G C G G G A A C G G G A T G A A C A G T A T A T C C A C C T T T A T C A A C G T T T T A T C A T T C A G G A C C T T C A G T A G A C T T A A C A A T T T T T T C T T T A C A C C T T G C A G G G A T T T C T T C A A T T T T A G G T G C C T T A A…
484	Maewang (TH)	16	T. tabaci H2	C C C T C G A T T A A A T T A T A T A A G A T T C T G A C T T T T A C C C C C T T C T C T G G G A T T A T T A A T T A T A G G A C T T T A T A A A G A A G G A G C G G G A A C G G G A T G A A C A G T A T A T C C A C C T T T A T C A A C G T T T T A T C A T T C A G G A C C T T C A G T A G A C T T A A C A A T T T T T T C T T T A C A C C T T G C A G G G A T T T C T T C A A T T T T A G G T G C C T T A A…
485	Maewang (TH)	16	T. tabaci H1	C C C T C G A T T A A A T A A T A T A A G A T T C T G A C T T T T A C C C C C T T C T C T G G G A T T A T T A A T T A T A G G A C T T T A T A A A G A A G G A G C G G G A A C G G G A T G A A C A G T A T A T C C A C C T T T A T C A A C G T T T T A T C A T T C A G G A C C T T C A G T A G A C T T A A C A A T T T T T T C T T T A C A C C T T G C A G G G A T T T C T T C A A T T T T A G G T G C C T T A A…
486	Maewang (TH)	16	T. tabaci H1	C C C T C G A T T A A A T A A T A T A A G A T T C T G A C T T T T A C C C C C T T C T C T G G G A T T A T T A A T T A T A G G A C T T T A T A A A G A A G G A G C G G G A A C G G G A T G A A C A G T A T A T C C A C C T T T A T C A A C G T T T T A T C A T T C A G G A C C T T C A G T A G A C T T A A C A A T T T T T T C T T T A C A C C T T G C A G G G A T T T C T T C A A T T T T A G G T G C C T T A A…
487	Maewang (TH)	16	T. tabaci H2	C C C T C G A T T A A A T T A T A T A A G A T T C T G A C T T T T A C C C C C T T C T C T G G G A T T A T T A A T T A T A G G A C T T T A T A A A G A A G G A G C G G G A A C G G G A T G A A C A G T A T A T C C A C C T T T A T C A A C G T T T T A T C A T T C A G G A C C T T C A G T A G A C T T A A C A A T T T T T T C T T T A C A C C T T G C A G G G A T T T C T T C A A T T T T A G G T G C C T T A A…
488	Maewang (TH)	16	T. tabaci H1	C C C T C G A T T A A A T A A T A T A A G A T T C T G A C T T T T A C C C C C T T C T C T G G G A T T A T T A A T T A T A G G A C T T T A T A A A G A A G G A G C G G G A A C G G G A T G A A C A G T A T A T C C A C C T T T A T C A A C G T T T T A T C A T T C A G G A C C T T C A G T A G A C T T A A C A A T T T T T T C T T T A C A C C T T G C A G G G A T T T C T T C A A T T T T A G G T G C C T T A A…
489	Maewang (TH)	16	T. tabaci H38	C C C T C G A T T A A A T A A T A T A A G A T T C T G A C T T T T A C C C C C T T C T C T G G G A T T A T T A A T T A T A G G A C T T T A T A A A G A A G G A G C G G G A A C G G G A T G A A C A G T A T A T C C A C C T T T A T C A A C G T T T T A T C A T T C A G G A C C T T C A G T A G A C T T A A C A A T T T T T T C T T T A C A C C T A G C A G G G A T T T C T T C A A T T T T A G G T G C C T T A A…
490	Maewang (TH)	16	T. tabaci H2	C C C T C G A T T A A A T T A T A T A A G A T T C T G A C T T T T A C C C C C T T C T C T G G G A T T A T T A A T T A T A G G A C T T T A T A A A G A A G G A G C G G G A A C G G G A T G A A C A G T A T A T C C A C C T T T A T C A A C G T T T T A T C A T T C A G G A C C T T C A G T A G A C T T A A C A A T T T T T T C T T T A C A C C T T G C A G G G A T T T C T T C A A T T T T A G G T G C C T T A A…
491	Maewang (TH)	16	T. tabaci H1	C C C T C G A T T A A A T A A T A T A A G A T T C T G A C T T T T A C C C C C T T C T C T G G G A T T A T T A A T T A T A G G A C T T T A T A A A G A A G G A G C G G G A A C G G G A T G A A C A G T A T A T C C A C C T T T A T C A A C G T T T T A T C A T T C A G G A C C T T C A G T A G A C T T A A C A A T T T T T T C T T T A C A C C T T G C A G G G A T T T C T T C A A T T T T A G G T G C C T T A A…
492	Maewang (TH)	16	T. tabaci H2	C C C T C G A T T A A A T T A T A T A A G A T T C T G A C T T T T A C C C C C T T C T C T G G G A T T A T T A A T T A T A G G A C T T T A T A A A G A A G G A G C G G G A A C G G G A T G A A C A G T A T A T C C A C C T T T A T C A A C G T T T T A T C A T T C A G G A C C T T C A G T A G A C T T A A C A A T T T T T T C T T T A C A C C T T G C A G G G A T T T C T T C A A T T T T A G G T G C C T T A A…
493	Maewang (TH)	16	T. tabaci H38	C C C T C G A T T A A A T A A T A T A A G A T T C T G A C T T T T A C C C C C T T C T C T G G G A T T A T T A A T T A T A G G A C T T T A T A A A G A A G G A G C G G G A A C G G G A T G A A C A G T A T A T C C A C C T T T A T C A A C G T T T T A T C A T T C A G G A C C T T C A G T A G A C T T A A C A A T T T T T T C T T T A C A C C T A G C A G G G A T T T C T T C A A T T T T A G G T G C C T T A A…
494	Maewang (TH)	16	T. tabaci H1	C C C T C G A T T A A A T A A T A T A A G A T T C T G A C T T T T A C C C C C T T C T C T G G G A T T A T T A A T T A T A G G A C T T T A T A A A G A A G G A G C G G G A A C G G G A T G A A C A G T A T A T C C A C C T T T A T C A A C G T T T T A T C A T T C A G G A C C T T C A G T A G A C T T A A C A A T T T T T T C T T T A C A C C T T G C A G G G A T T T C T T C A A T T T T A G G T G C C T T A A…
495	Maewang (TH)	16	T. tabaci H2	C C C T C G A T T A A A T T A T A T A A G A T T C T G A C T T T T A C C C C C T T C T C T G G G A T T A T T A A T T A T A G G A C T T T A T A A A G A A G G A G C G G G A A C G G G A T G A A C A G T A T A T C C A C C T T T A T C A A C G T T T T A T C A T T C A G G A C C T T C A G T A G A C T T A A C A A T T T T T T C T T T A C A C C T T G C A G G G A T T T C T T C A A T T T T A G G T G C C T T A A…
496	Maewang (TH)	16	T. tabaci H2	C C C T C G A T T A A A T T A T A T A A G A T T C T G A C T T T T A C C C C C T T C T C T G G G A T T A T T A A T T A T A G G A C T T T A T A A A G A A G G A G C G G G A A C G G G A T G A A C A G T A T A T C C A C C T T T A T C A A C G T T T T A T C A T T C A G G A C C T T C A G T A G A C T T A A C A A T T T T T T C T T T A C A C C T T G C A G G G A T T T C T T C A A T T T T A G G T G C C T T A A…
497	Maewang (TH)	16	T. tabaci H1	C C C T C G A T T A A A T A A T A T A A G A T T C T G A C T T T T A C C C C C T T C T C T G G G A T T A T T A A T T A T A G G A C T T T A T A A A G A A G G A G C G G G A A C G G G A T G A A C A G T A T A T C C A C C T T T A T C A A C G T T T T A T C A T T C A G G A C C T T C A G T A G A C T T A A C A A T T T T T T C T T T A C A C C T T G C A G G G A T T T C T T C A A T T T T A G G T G C C T T A A…
498	Maewang (TH)	16	T. tabaci H2	C C C T C G A T T A A A T T A T A T A A G A T T C T G A C T T T T A C C C C C T T C T C T G G G A T T A T T A A T T A T A G G A C T T T A T A A A G A A G G A G C G G G A A C G G G A T G A A C A G T A T A T C C A C C T T T A T C A A C G T T T T A T C A T T C A G G A C C T T C A G T A G A C T T A A C A A T T T T T T C T T T A C A C C T T G C A G G G A T T T C T T C A A T T T T A G G T G C C T T A A…
499	Maewang (TH)	16	T. tabaci H2	C C C T C G A T T A A A T T A T A T A A G A T T C T G A C T T T T A C C C C C T T C T C T G G G A T T A T T A A T T A T A G G A C T T T A T A A A G A A G G A G C G G G A A C G G G A T G A A C A G T A T A T C C A C C T T T A T C A A C G T T T T A T C A T T C A G G A C C T T C A G T A G A C T T A A C A A T T T T T T C T T T A C A C C T T G C A G G G A T T T C T T C A A T T T T A G G T G C C T T A A…
500	Maewang (TH)	16	T. tabaci H2	C C C T C G A T T A A A T T A T A T A A G A T T C T G A C T T T T A C C C C C T T C T C T G G G A T T A T T A A T T A T A G G A C T T T A T A A A G A A G G A G C G G G A A C G G G A T G A A C A G T A T A T C C A C C T T T A T C A A C G T T T T A T C A T T C A G G A C C T T C A G T A G A C T T A A C A A T T T T T T C T T T A C A C C T T G C A G G G A T T T C T T C A A T T T T A G G T G C C T T A A…
501	Maewang (TH)	16	T. tabaci H1	C C C T C G A T T A A A T A A T A T A A G A T T C T G A C T T T T A C C C C C T T C T C T G G G A T T A T T A A T T A T A G G A C T T T A T A A A G A A G G A G C G G G A A C G G G A T G A A C A G T A T A T C C A C C T T T A T C A A C G T T T T A T C A T T C A G G A C C T T C A G T A G A C T T A A C A A T T T T T T C T T T A C A C C T T G C A G G G A T T T C T T C A A T T T T A G G T G C C T T A A…
502	Maewang (TH)	16	T. tabaci H2	C C C T C G A T T A A A T T A T A T A A G A T T C T G A C T T T T A C C C C C T T C T C T G G G A T T A T T A A T T A T A G G A C T T T A T A A A G A A G G A G C G G G A A C G G G A T G A A C A G T A T A T C C A C C T T T A T C A A C G T T T T A T C A T T C A G G A C C T T C A G T A G A C T T A A C A A T T T T T T C T T T A C A C C T T G C A G G G A T T T C T T C A A T T T T A G G T G C C T T A A…
503	Maewang (TH)	16	T. tabaci H1	C C C T C G A T T A A A T A A T A T A A G A T T C T G A C T T T T A C C C C C T T C T C T G G G A T T A T T A A T T A T A G G A C T T T A T A A A G A A G G A G C G G G A A C G G G A T G A A C A G T A T A T C C A C C T T T A T C A A C G T T T T A T C A T T C A G G A C C T T C A G T A G A C T T A A C A A T T T T T T C T T T A C A C C T T G C A G G G A T T T C T T C A A T T T T A G G T G C C T T A A…
504	Maewang (TH)	16	T. tabaci H1	C C C T C G A T T A A A T A A T A T A A G A T T C T G A C T T T T A C C C C C T T C T C T G G G A T T A T T A A T T A T A G G A C T T T A T A A A G A A G G A G C G G G A A C G G G A T G A A C A G T A T A T C C A C C T T T A T C A A C G T T T T A T C A T T C A G G A C C T T C A G T A G A C T T A A C A A T T T T T T C T T T A C A C C T T G C A G G G A T T T C T T C A A T T T T A G G T G C C T T A A…
505	Maewang (TH)	16	T. tabaci H1	C C C T C G A T T A A A T A A T A T A A G A T T C T G A C T T T T A C C C C C T T C T C T G G G A T T A T T A A T T A T A G G A C T T T A T A A A G A A G G A G C G G G A A C G G G A T G A A C A G T A T A T C C A C C T T T A T C A A C G T T T T A T C A T T C A G G A C C T T C A G T A G A C T T A A C A A T T T T T T C T T T A C A C C T T G C A G G G A T T T C T T C A A T T T T A G G T G C C T T A A…
506	Maewang (TH)	16	T. tabaci H2	C C C T C G A T T A A A T T A T A T A A G A T T C T G A C T T T T A C C C C C T T C T C T G G G A T T A T T A A T T A T A G G A C T T T A T A A A G A A G G A G C G G G A A C G G G A T G A A C A G T A T A T C C A C C T T T A T C A A C G T T T T A T C A T T C A G G A C C T T C A G T A G A C T T A A C A A T T T T T T C T T T A C A C C T T G C A G G G A T T T C T T C A A T T T T A G G T G C C T T A A…
507	Maewang (TH)	16	T. tabaci H2	C C C T C G A T T A A A T T A T A T A A G A T T C T G A C T T T T A C C C C C T T C T C T G G G A T T A T T A A T T A T A G G A C T T T A T A A A G A A G G A G C G G G A A C G G G A T G A A C A G T A T A T C C A C C T T T A T C A A C G T T T T A T C A T T C A G G A C C T T C A G T A G A C T T A A C A A T T T T T T C T T T A C A C C T T G C A G G G A T T T C T T C A A T T T T A G G T G C C T T A A…
508	Maewang (TH)	16	T. tabaci H2	C C C T C G A T T A A A T T A T A T A A G A T T C T G A C T T T T A C C C C C T T C T C T G G G A T T A T T A A T T A T A G G A C T T T A T A A A G A A G G A G C G G G A A C G G G A T G A A C A G T A T A T C C A C C T T T A T C A A C G T T T T A T C A T T C A G G A C C T T C A G T A G A C T T A A C A A T T T T T T C T T T A C A C C T T G C A G G G A T T T C T T C A A T T T T A G G T G C C T T A A…
509	Maewang (TH)	16	T. tabaci H2	C C C T C G A T T A A A T T A T A T A A G A T T C T G A C T T T T A C C C C C T T C T C T G G G A T T A T T A A T T A T A G G A C T T T A T A A A G A A G G A G C G G G A A C G G G A T G A A C A G T A T A T C C A C C T T T A T C A A C G T T T T A T C A T T C A G G A C C T T C A G T A G A C T T A A C A A T T T T T T C T T T A C A C C T T G C A G G G A T T T C T T C A A T T T T A G G T G C C T T A A…
510	Maewang (TH)	16	T. tabaci HU42	C C C T C G A T C T A A T A A T A T A A G A T T C T G A C T T T T A C C C C C T T C T C T G G G A T T A T T A A T T A T A G G A C T T T A T A A A G A A G G A G C G G G A A C G G G A T G A A C A G T A T A T C C A C C T T T A T C A A C G T T T T A T C A T T C A G G A C C T T C A G T A G A C T T A A C A A T T T T T T C T T T A C A C C T T G C A G G G A T T T C T T C A A T T T T A G G T G C C T T A A…
511	Maewang (TH)	16	T. tabaci H1	C C C T C G A T T A A A T A A T A T A A G A T T C T G A C T T T T A C C C C C T T C T C T G G G A T T A T T A A T T A T A G G A C T T T A T A A A G A A G G A G C G G G A A C G G G A T G A A C A G T A T A T C C A C C T T T A T C A A C G T T T T A T C A T T C A G G A C C T T C A G T A G A C T T A A C A A T T T T T T C T T T A C A C C T T G C A G G G A T T T C T T C A A T T T T A G G T G C C T T A A…
512	Maewang (TH)	16	T. tabaci H1	C C C T C G A T T A A A T A A T A T A A G A T T C T G A C T T T T A C C C C C T T C T C T G G G A T T A T T A A T T A T A G G A C T T T A T A A A G A A G G A G C G G G A A C G G G A T G A A C A G T A T A T C C A C C T T T A T C A A C G T T T T A T C A T T C A G G A C C T T C A G T A G A C T T A A C A A T T T T T T C T T T A C A C C T T G C A G G G A T T T C T T C A A T T T T A G G T G C C T T A A…
513	Eyragues (FR)	17	T. tabaci H5	C C C T C G A T T A A A T A A T A T A A G A T T C T G A C T T T T A C C C C C T T C T C T G G G A T T A T T A A T T A T A G G A C T T T A T A A A G A A G G G G C G G G A A C G G G A T G A A C A G T A T A T C C A C C T T T A T C A A C G T T T T A T C A T T C A G G A C C T T C A G T A G A C T T A A C A A T T T T T T C T T T A C A C C T T G C A G G G A T T T C T T C A A T T T T A G G T G C C T T A A…
514	Eyragues (FR)	17	T. tabaci H5	C C C T C G A T T A A A T A A T A T A A G A T T C T G A C T T T T A C C C C C T T C T C T G G G A T T A T T A A T T A T A G G A C T T T A T A A A G A A G G G G C G G G A A C G G G A T G A A C A G T A T A T C C A C C T T T A T C A A C G T T T T A T C A T T C A G G A C C T T C A G T A G A C T T A A C A A T T T T T T C T T T A C A C C T T G C A G G G A T T T C T T C A A T T T T A G G T G C C T T A A…
515	Eyragues (FR)	17	T. tabaci H5	C C C T C G A T T A A A T A A T A T A A G A T T C T G A C T T T T A C C C C C T T C T C T G G G A T T A T T A A T T A T A G G A C T T T A T A A A G A A G G G G C G G G A A C G G G A T G A A C A G T A T A T C C A C C T T T A T C A A C G T T T T A T C A T T C A G G A C C T T C A G T A G A C T T A A C A A T T T T T T C T T T A C A C C T T G C A G G G A T T T C T T C A A T T T T A G G T G C C T T A A…
516	Eyragues (FR)	17	T. tabaci H5	C C C T C G A T T A A A T A A T A T A A G A T T C T G A C T T T T A C C C C C T T C T C T G G G A T T A T T A A T T A T A G G A C T T T A T A A A G A A G G G G C G G G A A C G G G A T G A A C A G T A T A T C C A C C T T T A T C A A C G T T T T A T C A T T C A G G A C C T T C A G T A G A C T T A A C A A T T T T T T C T T T A C A C C T T G C A G G G A T T T C T T C A A T T T T A G G T G C C T T A A…
517	Eyragues (FR)	17	T. tabaci H1	C C C T C G A T T A A A T A A T A T A A G A T T C T G A C T T T T A C C C C C T T C T C T G G G A T T A T T A A T T A T A G G A C T T T A T A A A G A A G G A G C G G G A A C G G G A T G A A C A G T A T A T C C A C C T T T A T C A A C G T T T T A T C A T T C A G G A C C T T C A G T A G A C T T A A C A A T T T T T T C T T T A C A C C T T G C A G G G A T T T C T T C A A T T T T A G G T G C C T T A A…
518	Eyragues (FR)	17	T. tabaci H1	C C C T C G A T T A A A T A A T A T A A G A T T C T G A C T T T T A C C C C C T T C T C T G G G A T T A T T A A T T A T A G G A C T T T A T A A A G A A G G A G C G G G A A C G G G A T G A A C A G T A T A T C C A C C T T T A T C A A C G T T T T A T C A T T C A G G A C C T T C A G T A G A C T T A A C A A T T T T T T C T T T A C A C C T T G C A G G G A T T T C T T C A A T T T T A G G T G C C T T A A…
519	Eyragues (FR)	17	T. tabaci H1	C C C T C G A T T A A A T A A T A T A A G A T T C T G A C T T T T A C C C C C T T C T C T G G G A T T A T T A A T T A T A G G A C T T T A T A A A G A A G G A G C G G G A A C G G G A T G A A C A G T A T A T C C A C C T T T A T C A A C G T T T T A T C A T T C A G G A C C T T C A G T A G A C T T A A C A A T T T T T T C T T T A C A C C T T G C A G G G A T T T C T T C A A T T T T A G G T G C C T T A A…
520	Eyragues (FR)	17	T. tabaci H5	C C C T C G A T T A A A T A A T A T A A G A T T C T G A C T T T T A C C C C C T T C T C T G G G A T T A T T A A T T A T A G G A C T T T A T A A A G A A G G G G C G G G A A C G G G A T G A A C A G T A T A T C C A C C T T T A T C A A C G T T T T A T C A T T C A G G A C C T T C A G T A G A C T T A A C A A T T T T T T C T T T A C A C C T T G C A G G G A T T T C T T C A A T T T T A G G T G C C T T A A…
521	Eyragues (FR)	17	T. tabaci H5	C C C T C G A T T A A A T A A T A T A A G A T T C T G A C T T T T A C C C C C T T C T C T G G G A T T A T T A A T T A T A G G A C T T T A T A A A G A A G G G G C G G G A A C G G G A T G A A C A G T A T A T C C A C C T T T A T C A A C G T T T T A T C A T T C A G G A C C T T C A G T A G A C T T A A C A A T T T T T T C T T T A C A C C T T G C A G G G A T T T C T T C A A T T T T A G G T G C C T T A A…
522	Eyragues (FR)	17	T. tabaci H5	C C C T C G A T T A A A T A A T A T A A G A T T C T G A C T T T T A C C C C C T T C T C T G G G A T T A T T A A T T A T A G G A C T T T A T A A A G A A G G G G C G G G A A C G G G A T G A A C A G T A T A T C C A C C T T T A T C A A C G T T T T A T C A T T C A G G A C C T T C A G T A G A C T T A A C A A T T T T T T C T T T A C A C C T T G C A G G G A T T T C T T C A A T T T T A G G T G C C T T A A…
523	Eyragues (FR)	17	T. tabaci HU47	C C C T C G A T T A A A T A A T A T A A G A T T C T G A C T T T T A C C C C C T T C T C T G G G A T T A T T A A T T A T A G G A C T T T A T A A A G A A G G A G C G G G A A C A G G A T G A A C A G T G T A T C C A C C T T T A T C A A C A T T T T A T C A T T C A G G A C C T T C A G T A G A C T T A A C A A T T T T T T C T T T A C A C C T T G C A G G G A T T T C T T C A A T T T T G G G T G C C T T A A…
524	Eyragues (FR)	17	T. tabaci H5	C C C T C G A T T A A A T A A T A T A A G A T T C T G A C T T T T A C C C C C T T C T C T G G G A T T A T T A A T T A T A G G A C T T T A T A A A G A A G G G G C G G G A A C G G G A T G A A C A G T A T A T C C A C C T T T A T C A A C G T T T T A T C A T T C A G G A C C T T C A G T A G A C T T A A C A A T T T T T T C T T T A C A C C T T G C A G G G A T T T C T T C A A T T T T A G G T G C C T T A A…
525	Eyragues (FR)	17	T. tabaci H1	C C C T C G A T T A A A T A A T A T A A G A T T C T G A C T T T T A C C C C C T T C T C T G G G A T T A T T A A T T A T A G G A C T T T A T A A A G A A G G A G C G G G A A C G G G A T G A A C A G T A T A T C C A C C T T T A T C A A C G T T T T A T C A T T C A G G A C C T T C A G T A G A C T T A A C A A T T T T T T C T T T A C A C C T T G C A G G G A T T T C T T C A A T T T T A G G T G C C T T A A…
527	Eyragues (FR)	17	T. tabaci H1	C C C T C G A T T A A A T A A T A T A A G A T T C T G A C T T T T A C C C C C T T C T C T G G G A T T A T T A A T T A T A G G A C T T T A T A A A G A A G G A G C G G G A A C G G G A T G A A C A G T A T A T C C A C C T T T A T C A A C G T T T T A T C A T T C A G G A C C T T C A G T A G A C T T A A C A A T T T T T T C T T T A C A C C T T G C A G G G A T T T C T T C A A T T T T A G G T G C C T T A A…
528	Eyragues (FR)	17	T. tabaci H7	C C C T C G A T T A A A T A A T A T A A G A T T C T G A C T T T T A C C G C C T T C T C T G G G A T T A T T A A T T A T A G G A C T T T A T A A A G A A G G A G C G G G A A C A G G A T G A A C A G T A T A T C C A C C T T T A T C A A C A T T T T A T C A T T C A G G A C C T T C A G T A G A C T T A A C A A T T T T T T C T T T A C A C C T T G C A G G G A T T T C T T C A A T T T T G G G T G C C T T A A…
529	Eyragues (FR)	17	T. tabaci H5	C C C T C G A T T A A A T A A T A T A A G A T T C T G A C T T T T A C C C C C T T C T C T G G G A T T A T T A A T T A T A G G A C T T T A T A A A G A A G G G G C G G G A A C G G G A T G A A C A G T A T A T C C A C C T T T A T C A A C G T T T T A T C A T T C A G G A C C T T C A G T A G A C T T A A C A A T T T T T T C T T T A C A C C T T G C A G G G A T T T C T T C A A T T T T A G G T G C C T T A A…
530	Eyragues (FR)	17	T. tabaci H1	C C C T C G A T T A A A T A A T A T A A G A T T C T G A C T T T T A C C C C C T T C T C T G G G A T T A T T A A T T A T A G G A C T T T A T A A A G A A G G A G C G G G A A C G G G A T G A A C A G T A T A T C C A C C T T T A T C A A C G T T T T A T C A T T C A G G A C C T T C A G T A G A C T T A A C A A T T T T T T C T T T A C A C C T T G C A G G G A T T T C T T C A A T T T T A G G T G C C T T A A…
531	Eyragues (FR)	17	T. tabaci H36	C C C T C G A T T A A A T A A T A T A A G A T T C T G A C T T T T A C C C C C T T C T C T G G G A T T A T T A A T T A T A G G A C T T T A T A A A G A A G G A G C G G G A A C G G G A T G A A C A G T A T A T C C A C C T T T A T C A A C G T T T T A T C A T T C A G G A C C T T C A G T A G A C T T A A C A A T T T T T T C T T T A C A C C T T G C A G G G A T T T C T T C A A T T T T A G G T G C C T T A A…
532	Eyragues (FR)	17	T. tabaci H1	C C C T C G A T T A A A T A A T A T A A G A T T C T G A C T T T T A C C C C C T T C T C T G G G A T T A T T A A T T A T A G G A C T T T A T A A A G A A G G A G C G G G A A C G G G A T G A A C A G T A T A T C C A C C T T T A T C A A C G T T T T A T C A T T C A G G A C C T T C A G T A G A C T T A A C A A T T T T T T C T T T A C A C C T T G C A G G G A T T T C T T C A A T T T T A G G T G C C T T A A…
533	Eyragues (FR)	17	T. tabaci H1	C C C T C G A T T A A A T A A T A T A A G A T T C T G A C T T T T A C C C C C T T C T C T G G G A T T A T T A A T T A T A G G A C T T T A T A A A G A A G G A G C G G G A A C G G G A T G A A C A G T A T A T C C A C C T T T A T C A A C G T T T T A T C A T T C A G G A C C T T C A G T A G A C T T A A C A A T T T T T T C T T T A C A C C T T G C A G G G A T T T C T T C A A T T T T A G G T G C C T T A A…
535	Eyragues (FR)	17	T. tabaci H5	C C C T C G A T T A A A T A A T A T A A G A T T C T G A C T T T T A C C C C C T T C T C T G G G A T T A T T A A T T A T A G G A C T T T A T A A A G A A G G G G C G G G A A C G G G A T G A A C A G T A T A T C C A C C T T T A T C A A C G T T T T A T C A T T C A G G A C C T T C A G T A G A C T T A A C A A T T T T T T C T T T A C A C C T T G C A G G G A T T T C T T C A A T T T T A G G T G C C T T A A…
536	Eyragues (FR)	17	T. tabaci H7	C C C T C G A T T A A A T A A T A T A A G A T T C T G A C T T T T A C C G C C T T C T C T G G G A T T A T T A A T T A T A G G A C T T T A T A A A G A A G G A G C G G G A A C A G G A T G A A C A G T A T A T C C A C C T T T A T C A A C A T T T T A T C A T T C A G G A C C T T C A G T A G A C T T A A C A A T T T T T T C T T T A C A C C T T G C A G G G A T T T C T T C A A T T T T G G G T G C C T T A A…
537	Eyragues (FR)	17	T. tabaci H1	C C C T C G A T T A A A T A A T A T A A G A T T C T G A C T T T T A C C C C C T T C T C T G G G A T T A T T A A T T A T A G G A C T T T A T A A A G A A G G A G C G G G A A C G G G A T G A A C A G T A T A T C C A C C T T T A T C A A C G T T T T A T C A T T C A G G A C C T T C A G T A G A C T T A A C A A T T T T T T C T T T A C A C C T T G C A G G G A T T T C T T C A A T T T T A G G T G C C T T A A…
538	Eyragues (FR)	17	T. tabaci H5	C C C T C G A T T A A A T A A T A T A A G A T T C T G A C T T T T A C C C C C T T C T C T G G G A T T A T T A A T T A T A G G A C T T T A T A A A G A A G G G G C G G G A A C G G G A T G A A C A G T A T A T C C A C C T T T A T C A A C G T T T T A T C A T T C A G G A C C T T C A G T A G A C T T A A C A A T T T T T T C T T T A C A C C T T G C A G G G A T T T C T T C A A T T T T A G G T G C C T T A A…
539	Eyragues (FR)	17	T. tabaci HU57	C C C T C G A T T A A A T A A C A T A A G A T T C T G A C T T T T A C C C C C T T C T C T G G G A T T A T T A A T T A T A G G A C T T T A T A A A G A A G G A G C G G G A A C A G G A T G A A C A G T G T A T C C A C C T T T A T C A A C A T T T T A T C A T T C A G G A C C T T C A G T A G A C T T A A C A A T T T T T T C T T T A C A C C T T G C A G G G A T T T C T T C A A T T T T G G G T G C C T T A A…
540	Eyragues (FR)	17	T. tabaci H5	C C C T C G A T T A A A T A A T A T A A G A T T C T G A C T T T T A C C C C C T T C T C T G G G A T T A T T A A T T A T A G G A C T T T A T A A A G A A G G G G C G G G A A C G G G A T G A A C A G T A T A T C C A C C T T T A T C A A C G T T T T A T C A T T C A G G A C C T T C A G T A G A C T T A A C A A T T T T T T C T T T A C A C C T T G C A G G G A T T T C T T C A A T T T T A G G T G C C T T A A…
541	Eyragues (FR)	17	T. tabaci H1	C C C T C G A T T A A A T A A T A T A A G A T T C T G A C T T T T A C C C C C T T C T C T G G G A T T A T T A A T T A T A G G A C T T T A T A A A G A A G G A G C G G G A A C G G G A T G A A C A G T A T A T C C A C C T T T A T C A A C G T T T T A T C A T T C A G G A C C T T C A G T A G A C T T A A C A A T T T T T T C T T T A C A C C T T G C A G G G A T T T C T T C A A T T T T A G G T G C C T T A A…
542	Eyragues (FR)	17	T. tabaci H5	C C C T C G A T T A A A T A A T A T A A G A T T C T G A C T T T T A C C C C C T T C T C T G G G A T T A T T A A T T A T A G G A C T T T A T A A A G A A G G G G C G G G A A C G G G A T G A A C A G T A T A T C C A C C T T T A T C A A C G T T T T A T C A T T C A G G A C C T T C A G T A G A C T T A A C A A T T T T T T C T T T A C A C C T T G C A G G G A T T T C T T C A A T T T T A G G T G C C T T A A…
544	Eyragues (FR)	17	T. tabaci H1	C C C T C G A T T A A A T A A T A T A A G A T T C T G A C T T T T A C C C C C T T C T C T G G G A T T A T T A A T T A T A G G A C T T T A T A A A G A A G G A G C G G G A A C G G G A T G A A C A G T A T A T C C A C C T T T A T C A A C G T T T T A T C A T T C A G G A C C T T C A G T A G A C T T A A C A A T T T T T T C T T T A C A C C T T G C A G G G A T T T C T T C A A T T T T A G G T G C C T T A A…
546	Huron (USA)	18	T. tabaci H1	C C C T C G A T T A A A T A A T A T A A G A T T C T G A C T T T T A C C C C C T T C T C T G G G A T T A T T A A T T A T A G G A C T T T A T A A A G A A G G A G C G G G A A C G G G A T G A A C A G T A T A T C C A C C T T T A T C A A C G T T T T A T C A T T C A G G A C C T T C A G T A G A C T T A A C A A T T T T T T C T T T A C A C C T T G C A G G G A T T T C T T C A A T T T T A G G T G C C T T A A…
547	Huron (USA)	18	T. tabaci H1	C C C T C G A T T A A A T A A T A T A A G A T T C T G A C T T T T A C C C C C T T C T C T G G G A T T A T T A A T T A T A G G A C T T T A T A A A G A A G G A G C G G G A A C G G G A T G A A C A G T A T A T C C A C C T T T A T C A A C G T T T T A T C A T T C A G G A C C T T C A G T A G A C T T A A C A A T T T T T T C T T T A C A C C T T G C A G G G A T T T C T T C A A T T T T A G G T G C C T T A A…
548	Huron (USA)	18	T. tabaci H1	C C C T C G A T T A A A T A A T A T A A G A T T C T G A C T T T T A C C C C C T T C T C T G G G A T T A T T A A T T A T A G G A C T T T A T A A A G A A G G A G C G G G A A C G G G A T G A A C A G T A T A T C C A C C T T T A T C A A C G T T T T A T C A T T C A G G A C C T T C A G T A G A C T T A A C A A T T T T T T C T T T A C A C C T T G C A G G G A T T T C T T C A A T T T T A G G T G C C T T A A…
549	Huron (USA)	18	T. tabaci H1	C C C T C G A T T A A A T A A T A T A A G A T T C T G A C T T T T A C C C C C T T C T C T G G G A T T A T T A A T T A T A G G A C T T T A T A A A G A A G G A G C G G G A A C G G G A T G A A C A G T A T A T C C A C C T T T A T C A A C G T T T T A T C A T T C A G G A C C T T C A G T A G A C T T A A C A A T T T T T T C T T T A C A C C T T G C A G G G A T T T C T T C A A T T T T A G G T G C C T T A A…
550	Huron (USA)	18	T. tabaci H1	C C C T C G A T T A A A T A A T A T A A G A T T C T G A C T T T T A C C C C C T T C T C T G G G A T T A T T A A T T A T A G G A C T T T A T A A A G A A G G A G C G G G A A C G G G A T G A A C A G T A T A T C C A C C T T T A T C A A C G T T T T A T C A T T C A G G A C C T T C A G T A G A C T T A A C A A T T T T T T C T T T A C A C C T T G C A G G G A T T T C T T C A A T T T T A G G T G C C T T A A…
551	Huron (USA)	18	T. tabaci H1	C C C T C G A T T A A A T A A T A T A A G A T T C T G A C T T T T A C C C C C T T C T C T G G G A T T A T T A A T T A T A G G A C T T T A T A A A G A A G G A G C G G G A A C G G G A T G A A C A G T A T A T C C A C C T T T A T C A A C G T T T T A T C A T T C A G G A C C T T C A G T A G A C T T A A C A A T T T T T T C T T T A C A C C T T G C A G G G A T T T C T T C A A T T T T A G G T G C C T T A A…
552	Huron (USA)	18	T. tabaci H1	C C C T C G A T T A A A T A A T A T A A G A T T C T G A C T T T T A C C C C C T T C T C T G G G A T T A T T A A T T A T A G G A C T T T A T A A A G A A G G A G C G G G A A C G G G A T G A A C A G T A T A T C C A C C T T T A T C A A C G T T T T A T C A T T C A G G A C C T T C A G T A G A C T T A A C A A T T T T T T C T T T A C A C C T T G C A G G G A T T T C T T C A A T T T T A G G T G C C T T A A…
553	Huron (USA)	18	T. tabaci H1	C C C T C G A T T A A A T A A T A T A A G A T T C T G A C T T T T A C C C C C T T C T C T G G G A T T A T T A A T T A T A G G A C T T T A T A A A G A A G G A G C G G G A A C G G G A T G A A C A G T A T A T C C A C C T T T A T C A A C G T T T T A T C A T T C A G G A C C T T C A G T A G A C T T A A C A A T T T T T T C T T T A C A C C T T G C A G G G A T T T C T T C A A T T T T A G G T G C C T T A A…
554	Huron (USA)	18	T. tabaci HU40	C C C T C G A T T A A A T C A T A T A A G A T T C T G A C T T T T A C C C C C T T C T C T G G G A T T A T T A A T T A T A G G A C T T T A T A A A G A A G G A G C G G G A A C G G G A T G A A C A G T A T A T C C A C C T T T A T C A A C G T T T T A T C A T T C A G G A C C T T C A G T A G A C T T A A C A A T T T T T T C T T T A C A C C T T G C A G G G A T T T C T T C A A T T T T A G G T G C C T T A A…
555	Huron (USA)	18	T. tabaci H1	C C C T C G A T T A A A T A A T A T A A G A T T C T G A C T T T T A C C C C C T T C T C T G G G A T T A T T A A T T A T A G G A C T T T A T A A A G A A G G A G C G G G A A C G G G A T G A A C A G T A T A T C C A C C T T T A T C A A C G T T T T A T C A T T C A G G A C C T T C A G T A G A C T T A A C A A T T T T T T C T T T A C A C C T T G C A G G G A T T T C T T C A A T T T T A G G T G C C T T A A…
556	Huron (USA)	18	T. tabaci H1	C C C T C G A T T A A A T A A T A T A A G A T T C T G A C T T T T A C C C C C T T C T C T G G G A T T A T T A A T T A T A G G A C T T T A T A A A G A A G G A G C G G G A A C G G G A T G A A C A G T A T A T C C A C C T T T A T C A A C G T T T T A T C A T T C A G G A C C T T C A G T A G A C T T A A C A A T T T T T T C T T T A C A C C T T G C A G G G A T T T C T T C A A T T T T A G G T G C C T T A A…
557	Huron (USA)	18	T. tabaci H1	C C C T C G A T T A A A T A A T A T A A G A T T C T G A C T T T T A C C C C C T T C T C T G G G A T T A T T A A T T A T A G G A C T T T A T A A A G A A G G A G C G G G A A C G G G A T G A A C A G T A T A T C C A C C T T T A T C A A C G T T T T A T C A T T C A G G A C C T T C A G T A G A C T T A A C A A T T T T T T C T T T A C A C C T T G C A G G G A T T T C T T C A A T T T T A G G T G C C T T A A…
558	Huron (USA)	18	T. tabaci H1	C C C T C G A T T A A A T A A T A T A A G A T T C T G A C T T T T A C C C C C T T C T C T G G G A T T A T T A A T T A T A G G A C T T T A T A A A G A A G G A G C G G G A A C G G G A T G A A C A G T A T A T C C A C C T T T A T C A A C G T T T T A T C A T T C A G G A C C T T C A G T A G A C T T A A C A A T T T T T T C T T T A C A C C T T G C A G G G A T T T C T T C A A T T T T A G G T G C C T T A A…
559	Huron (USA)	18	T. tabaci H1	C C C T C G A T T A A A T A A T A T A A G A T T C T G A C T T T T A C C C C C T T C T C T G G G A T T A T T A A T T A T A G G A C T T T A T A A A G A A G G A G C G G G A A C G G G A T G A A C A G T A T A T C C A C C T T T A T C A A C G T T T T A T C A T T C A G G A C C T T C A G T A G A C T T A A C A A T T T T T T C T T T A C A C C T T G C A G G G A T T T C T T C A A T T T T A G G T G C C T T A A…
560	Huron (USA)	18	T. tabaci H1	C C C T C G A T T A A A T A A T A T A A G A T T C T G A C T T T T A C C C C C T T C T C T G G G A T T A T T A A T T A T A G G A C T T T A T A A A G A A G G A G C G G G A A C G G G A T G A A C A G T A T A T C C A C C T T T A T C A A C G T T T T A T C A T T C A G G A C C T T C A G T A G A C T T A A C A A T T T T T T C T T T A C A C C T T G C A G G G A T T T C T T C A A T T T T A G G T G C C T T A A…
561	Huron (USA)	18	T. tabaci H1	C C C T C G A T T A A A T A A T A T A A G A T T C T G A C T T T T A C C C C C T T C T C T G G G A T T A T T A A T T A T A G G A C T T T A T A A A G A A G G A G C G G G A A C G G G A T G A A C A G T A T A T C C A C C T T T A T C A A C G T T T T A T C A T T C A G G A C C T T C A G T A G A C T T A A C A A T T T T T T C T T T A C A C C T T G C A G G G A T T T C T T C A A T T T T A G G T G C C T T A A…
562	Huron (USA)	18	T. tabaci H1	C C C T C G A T T A A A T A A T A T A A G A T T C T G A C T T T T A C C C C C T T C T C T G G G A T T A T T A A T T A T A G G A C T T T A T A A A G A A G G A G C G G G A A C G G G A T G A A C A G T A T A T C C A C C T T T A T C A A C G T T T T A T C A T T C A G G A C C T T C A G T A G A C T T A A C A A T T T T T T C T T T A C A C C T T G C A G G G A T T T C T T C A A T T T T A G G T G C C T T A A…
563	Huron (USA)	18	T. tabaci H1	C C C T C G A T T A A A T A A T A T A A G A T T C T G A C T T T T A C C C C C T T C T C T G G G A T T A T T A A T T A T A G G A C T T T A T A A A G A A G G A G C G G G A A C G G G A T G A A C A G T A T A T C C A C C T T T A T C A A C G T T T T A T C A T T C A G G A C C T T C A G T A G A C T T A A C A A T T T T T T C T T T A C A C C T T G C A G G G A T T T C T T C A A T T T T A G G T G C C T T A A…
564	Huron (USA)	18	T. tabaci H1	C C C T C G A T T A A A T A A T A T A A G A T T C T G A C T T T T A C C C C C T T C T C T G G G A T T A T T A A T T A T A G G A C T T T A T A A A G A A G G A G C G G G A A C G G G A T G A A C A G T A T A T C C A C C T T T A T C A A C G T T T T A T C A T T C A G G A C C T T C A G T A G A C T T A A C A A T T T T T T C T T T A C A C C T T G C A G G G A T T T C T T C A A T T T T A G G T G C C T T A A…
565	Huron (USA)	18	T. tabaci H1	C C C T C G A T T A A A T A A T A T A A G A T T C T G A C T T T T A C C C C C T T C T C T G G G A T T A T T A A T T A T A G G A C T T T A T A A A G A A G G A G C G G G A A C G G G A T G A A C A G T A T A T C C A C C T T T A T C A A C G T T T T A T C A T T C A G G A C C T T C A G T A G A C T T A A C A A T T T T T T C T T T A C A C C T T G C A G G G A T T T C T T C A A T T T T A G G T G C C T T A A…
566	Huron (USA)	18	T. tabaci H1	C C C T C G A T T A A A T A A T A T A A G A T T C T G A C T T T T A C C C C C T T C T C T G G G A T T A T T A A T T A T A G G A C T T T A T A A A G A A G G A G C G G G A A C G G G A T G A A C A G T A T A T C C A C C T T T A T C A A C G T T T T A T C A T T C A G G A C C T T C A G T A G A C T T A A C A A T T T T T T C T T T A C A C C T T G C A G G G A T T T C T T C A A T T T T A G G T G C C T T A A…
567	Huron (USA)	18	T. tabaci H1	C C C T C G A T T A A A T A A T A T A A G A T T C T G A C T T T T A C C C C C T T C T C T G G G A T T A T T A A T T A T A G G A C T T T A T A A A G A A G G A G C G G G A A C G G G A T G A A C A G T A T A T C C A C C T T T A T C A A C G T T T T A T C A T T C A G G A C C T T C A G T A G A C T T A A C A A T T T T T T C T T T A C A C C T T G C A G G G A T T T C T T C A A T T T T A G G T G C C T T A A…
568	Huron (USA)	18	T. tabaci H1	C C C T C G A T T A A A T A A T A T A A G A T T C T G A C T T T T A C C C C C T T C T C T G G G A T T A T T A A T T A T A G G A C T T T A T A A A G A A G G A G C G G G A A C G G G A T G A A C A G T A T A T C C A C C T T T A T C A A C G T T T T A T C A T T C A G G A C C T T C A G T A G A C T T A A C A A T T T T T T C T T T A C A C C T T G C A G G G A T T T C T T C A A T T T T A G G T G C C T T A A…
569	Huron (USA)	18	T. tabaci H1	C C C T C G A T T A A A T A A T A T A A G A T T C T G A C T T T T A C C C C C T T C T C T G G G A T T A T T A A T T A T A G G A C T T T A T A A A G A A G G A G C G G G A A C G G G A T G A A C A G T A T A T C C A C C T T T A T C A A C G T T T T A T C A T T C A G G A C C T T C A G T A G A C T T A A C A A T T T T T T C T T T A C A C C T T G C A G G G A T T T C T T C A A T T T T A G G T G C C T T A A…
570	Huron (USA)	18	T. tabaci H1	C C C T C G A T T A A A T A A T A T A A G A T T C T G A C T T T T A C C C C C T T C T C T G G G A T T A T T A A T T A T A G G A C T T T A T A A A G A A G G A G C G G G A A C G G G A T G A A C A G T A T A T C C A C C T T T A T C A A C G T T T T A T C A T T C A G G A C C T T C A G T A G A C T T A A C A A T T T T T T C T T T A C A C C T T G C A G G G A T T T C T T C A A T T T T A G G T G C C T T A A…
571	Huron (USA)	18	T. tabaci H1	C C C T C G A T T A A A T A A T A T A A G A T T C T G A C T T T T A C C C C C T T C T C T G G G A T T A T T A A T T A T A G G A C T T T A T A A A G A A G G A G C G G G A A C G G G A T G A A C A G T A T A T C C A C C T T T A T C A A C G T T T T A T C A T T C A G G A C C T T C A G T A G A C T T A A C A A T T T T T T C T T T A C A C C T T G C A G G G A T T T C T T C A A T T T T A G G T G C C T T A A…
572	Huron (USA)	18	T. tabaci H1	C C C T C G A T T A A A T A A T A T A A G A T T C T G A C T T T T A C C C C C T T C T C T G G G A T T A T T A A T T A T A G G A C T T T A T A A A G A A G G A G C G G G A A C G G G A T G A A C A G T A T A T C C A C C T T T A T C A A C G T T T T A T C A T T C A G G A C C T T C A G T A G A C T T A A C A A T T T T T T C T T T A C A C C T T G C A G G G A T T T C T T C A A T T T T A G G T G C C T T A A…
573	Huron (USA)	18	T. tabaci H1	C C C T C G A T T A A A T A A T A T A A G A T T C T G A C T T T T A C C C C C T T C T C T G G G A T T A T T A A T T A T A G G A C T T T A T A A A G A A G G A G C G G G A A C G G G A T G A A C A G T A T A T C C A C C T T T A T C A A C G T T T T A T C A T T C A G G A C C T T C A G T A G A C T T A A C A A T T T T T T C T T T A C A C C T T G C A G G G A T T T C T T C A A T T T T A G G T G C C T T A A…
574	Huron (USA)	18	T. tabaci H1	C C C T C G A T T A A A T A A T A T A A G A T T C T G A C T T T T A C C C C C T T C T C T G G G A T T A T T A A T T A T A G G A C T T T A T A A A G A A G G A G C G G G A A C G G G A T G A A C A G T A T A T C C A C C T T T A T C A A C G T T T T A T C A T T C A G G A C C T T C A G T A G A C T T A A C A A T T T T T T C T T T A C A C C T T G C A G G G A T T T C T T C A A T T T T A G G T G C C T T A A…
575	Huron (USA)	18	T. tabaci H1	C C C T C G A T T A A A T A A T A T A A G A T T C T G A C T T T T A C C C C C T T C T C T G G G A T T A T T A A T T A T A G G A C T T T A T A A A G A A G G A G C G G G A A C G G G A T G A A C A G T A T A T C C A C C T T T A T C A A C G T T T T A T C A T T C A G G A C C T T C A G T A G A C T T A A C A A T T T T T T C T T T A C A C C T T G C A G G G A T T T C T T C A A T T T T A G G T G C C T T A A…
576	Huron (USA)	18	T. tabaci H1	C C C T C G A T T A A A T A A T A T A A G A T T C T G A C T T T T A C C C C C T T C T C T G G G A T T A T T A A T T A T A G G A C T T T A T A A A G A A G G A G C G G G A A C G G G A T G A A C A G T A T A T C C A C C T T T A T C A A C G T T T T A T C A T T C A G G A C C T T C A G T A G A C T T A A C A A T T T T T T C T T T A C A C C T T G C A G G G A T T T C T T C A A T T T T A G G T G C C T T A A…
577	Huron (USA)	18	T. tabaci H1	C C C T C G A T T A A A T A A T A T A A G A T T C T G A C T T T T A C C C C C T T C T C T G G G A T T A T T A A T T A T A G G A C T T T A T A A A G A A G G A G C G G G A A C G G G A T G A A C A G T A T A T C C A C C T T T A T C A A C G T T T T A T C A T T C A G G A C C T T C A G T A G A C T T A A C A A T T T T T T C T T T A C A C C T T G C A G G G A T T T C T T C A A T T T T A G G T G C C T T A A…
578	Huron (USA)	18	T. tabaci H1	C C C T C G A T T A A A T A A T A T A A G A T T C T G A C T T T T A C C C C C T T C T C T G G G A T T A T T A A T T A T A G G A C T T T A T A A A G A A G G A G C G G G A A C G G G A T G A A C A G T A T A T C C A C C T T T A T C A A C G T T T T A T C A T T C A G G A C C T T C A G T A G A C T T A A C A A T T T T T T C T T T A C A C C T T G C A G G G A T T T C T T C A A T T T T A G G T G C C T T A A…
579	Tulancingo de Bravo (MX)	19	T. tabaci H1	C C C T C G A T T A A A T A A T A T A A G A T T C T G A C T T T T A C C C C C T T C T C T G G G A T T A T T A A T T A T A G G A C T T T A T A A A G A A G G A G C G G G A A C G G G A T G A A C A G T A T A T C C A C C T T T A T C A A C G T T T T A T C A T T C A G G A C C T T C A G T A G A C T T A A C A A T T T T T T C T T T A C A C C T T G C A G G G A T T T C T T C A A T T T T A G G T G C C T T A A…
580	Tulancingo de Bravo (MX)	19	T. tabaci H1	C C C T C G A T T A A A T A A T A T A A G A T T C T G A C T T T T A C C C C C T T C T C T G G G A T T A T T A A T T A T A G G A C T T T A T A A A G A A G G A G C G G G A A C G G G A T G A A C A G T A T A T C C A C C T T T A T C A A C G T T T T A T C A T T C A G G A C C T T C A G T A G A C T T A A C A A T T T T T T C T T T A C A C C T T G C A G G G A T T T C T T C A A T T T T A G G T G C C T T A A…
581	Tulancingo de Bravo (MX)	19	T. tabaci H1	C C C T C G A T T A A A T A A T A T A A G A T T C T G A C T T T T A C C C C C T T C T C T G G G A T T A T T A A T T A T A G G A C T T T A T A A A G A A G G A G C G G G A A C G G G A T G A A C A G T A T A T C C A C C T T T A T C A A C G T T T T A T C A T T C A G G A C C T T C A G T A G A C T T A A C A A T T T T T T C T T T A C A C C T T G C A G G G A T T T C T T C A A T T T T A G G T G C C T T A A…
582	Tulancingo de Bravo (MX)	19	T. tabaci H1	C C C T C G A T T A A A T A A T A T A A G A T T C T G A C T T T T A C C C C C T T C T C T G G G A T T A T T A A T T A T A G G A C T T T A T A A A G A A G G A G C G G G A A C G G G A T G A A C A G T A T A T C C A C C T T T A T C A A C G T T T T A T C A T T C A G G A C C T T C A G T A G A C T T A A C A A T T T T T T C T T T A C A C C T T G C A G G G A T T T C T T C A A T T T T A G G T G C C T T A A…
583	Tulancingo de Bravo (MX)	19	T. tabaci H1	C C C T C G A T T A A A T A A T A T A A G A T T C T G A C T T T T A C C C C C T T C T C T G G G A T T A T T A A T T A T A G G A C T T T A T A A A G A A G G A G C G G G A A C G G G A T G A A C A G T A T A T C C A C C T T T A T C A A C G T T T T A T C A T T C A G G A C C T T C A G T A G A C T T A A C A A T T T T T T C T T T A C A C C T T G C A G G G A T T T C T T C A A T T T T A G G T G C C T T A A…
584	Tulancingo de Bravo (MX)	19	T. tabaci H1	C C C T C G A T T A A A T A A T A T A A G A T T C T G A C T T T T A C C C C C T T C T C T G G G A T T A T T A A T T A T A G G A C T T T A T A A A G A A G G A G C G G G A A C G G G A T G A A C A G T A T A T C C A C C T T T A T C A A C G T T T T A T C A T T C A G G A C C T T C A G T A G A C T T A A C A A T T T T T T C T T T A C A C C T T G C A G G G A T T T C T T C A A T T T T A G G T G C C T T A A…
585	Tulancingo de Bravo (MX)	19	T. tabaci H1	C C C T C G A T T A A A T A A T A T A A G A T T C T G A C T T T T A C C C C C T T C T C T G G G A T T A T T A A T T A T A G G A C T T T A T A A A G A A G G A G C G G G A A C G G G A T G A A C A G T A T A T C C A C C T T T A T C A A C G T T T T A T C A T T C A G G A C C T T C A G T A G A C T T A A C A A T T T T T T C T T T A C A C C T T G C A G G G A T T T C T T C A A T T T T A G G T G C C T T A A…
586	Tulancingo de Bravo (MX)	19	T. tabaci H1	C C C T C G A T T A A A T A A T A T A A G A T T C T G A C T T T T A C C C C C T T C T C T G G G A T T A T T A A T T A T A G G A C T T T A T A A A G A A G G A G C G G G A A C G G G A T G A A C A G T A T A T C C A C C T T T A T C A A C G T T T T A T C A T T C A G G A C C T T C A G T A G A C T T A A C A A T T T T T T C T T T A C A C C T T G C A G G G A T T T C T T C A A T T T T A G G T G C C T T A A…
587	Tulancingo de Bravo (MX)	19	T. tabaci H1	C C C T C G A T T A A A T A A T A T A A G A T T C T G A C T T T T A C C C C C T T C T C T G G G A T T A T T A A T T A T A G G A C T T T A T A A A G A A G G A G C G G G A A C G G G A T G A A C A G T A T A T C C A C C T T T A T C A A C G T T T T A T C A T T C A G G A C C T T C A G T A G A C T T A A C A A T T T T T T C T T T A C A C C T T G C A G G G A T T T C T T C A A T T T T A G G T G C C T T A A…
588	Tulancingo de Bravo (MX)	19	T. tabaci H1	C C C T C G A T T A A A T A A T A T A A G A T T C T G A C T T T T A C C C C C T T C T C T G G G A T T A T T A A T T A T A G G A C T T T A T A A A G A A G G A G C G G G A A C G G G A T G A A C A G T A T A T C C A C C T T T A T C A A C G T T T T A T C A T T C A G G A C C T T C A G T A G A C T T A A C A A T T T T T T C T T T A C A C C T T G C A G G G A T T T C T T C A A T T T T A G G T G C C T T A A…
589	Tulancingo de Bravo (MX)	19	T. tabaci H1	C C C T C G A T T A A A T A A T A T A A G A T T C T G A C T T T T A C C C C C T T C T C T G G G A T T A T T A A T T A T A G G A C T T T A T A A A G A A G G A G C G G G A A C G G G A T G A A C A G T A T A T C C A C C T T T A T C A A C G T T T T A T C A T T C A G G A C C T T C A G T A G A C T T A A C A A T T T T T T C T T T A C A C C T T G C A G G G A T T T C T T C A A T T T T A G G T G C C T T A A…
590	Tulancingo de Bravo (MX)	19	T. tabaci H1	C C C T C G A T T A A A T A A T A T A A G A T T C T G A C T T T T A C C C C C T T C T C T G G G A T T A T T A A T T A T A G G A C T T T A T A A A G A A G G A G C G G G A A C G G G A T G A A C A G T A T A T C C A C C T T T A T C A A C G T T T T A T C A T T C A G G A C C T T C A G T A G A C T T A A C A A T T T T T T C T T T A C A C C T T G C A G G G A T T T C T T C A A T T T T A G G T G C C T T A A…
591	Tulancingo de Bravo (MX)	19	T. tabaci H1	C C C T C G A T T A A A T A A T A T A A G A T T C T G A C T T T T A C C C C C T T C T C T G G G A T T A T T A A T T A T A G G A C T T T A T A A A G A A G G A G C G G G A A C G G G A T G A A C A G T A T A T C C A C C T T T A T C A A C G T T T T A T C A T T C A G G A C C T T C A G T A G A C T T A A C A A T T T T T T C T T T A C A C C T T G C A G G G A T T T C T T C A A T T T T A G G T G C C T T A A…
593	Tulancingo de Bravo (MX)	19	T. tabaci H1	C C C T C G A T T A A A T A A T A T A A G A T T C T G A C T T T T A C C C C C T T C T C T G G G A T T A T T A A T T A T A G G A C T T T A T A A A G A A G G A G C G G G A A C G G G A T G A A C A G T A T A T C C A C C T T T A T C A A C G T T T T A T C A T T C A G G A C C T T C A G T A G A C T T A A C A A T T T T T T C T T T A C A C C T T G C A G G G A T T T C T T C A A T T T T A G G T G C C T T A A…
594	Tulancingo de Bravo (MX)	19	T. tabaci H1	C C C T C G A T T A A A T A A T A T A A G A T T C T G A C T T T T A C C C C C T T C T C T G G G A T T A T T A A T T A T A G G A C T T T A T A A A G A A G G A G C G G G A A C G G G A T G A A C A G T A T A T C C A C C T T T A T C A A C G T T T T A T C A T T C A G G A C C T T C A G T A G A C T T A A C A A T T T T T T C T T T A C A C C T T G C A G G G A T T T C T T C A A T T T T A G G T G C C T T A A…
595	Tulancingo de Bravo (MX)	19	T. tabaci H1	C C C T C G A T T A A A T A A T A T A A G A T T C T G A C T T T T A C C C C C T T C T C T G G G A T T A T T A A T T A T A G G A C T T T A T A A A G A A G G A G C G G G A A C G G G A T G A A C A G T A T A T C C A C C T T T A T C A A C G T T T T A T C A T T C A G G A C C T T C A G T A G A C T T A A C A A T T T T T T C T T T A C A C C T T G C A G G G A T T T C T T C A A T T T T A G G T G C C T T A A…
596	Tulancingo de Bravo (MX)	19	T. tabaci H1	C C C T C G A T T A A A T A A T A T A A G A T T C T G A C T T T T A C C C C C T T C T C T G G G A T T A T T A A T T A T A G G A C T T T A T A A A G A A G G A G C G G G A A C G G G A T G A A C A G T A T A T C C A C C T T T A T C A A C G T T T T A T C A T T C A G G A C C T T C A G T A G A C T T A A C A A T T T T T T C T T T A C A C C T T G C A G G G A T T T C T T C A A T T T T A G G T G C C T T A A…
597	Tulancingo de Bravo (MX)	19	T. tabaci H1	C C C T C G A T T A A A T A A T A T A A G A T T C T G A C T T T T A C C C C C T T C T C T G G G A T T A T T A A T T A T A G G A C T T T A T A A A G A A G G A G C G G G A A C G G G A T G A A C A G T A T A T C C A C C T T T A T C A A C G T T T T A T C A T T C A G G A C C T T C A G T A G A C T T A A C A A T T T T T T C T T T A C A C C T T G C A G G G A T T T C T T C A A T T T T A G G T G C C T T A A…
598	Tulancingo de Bravo (MX)	19	T. tabaci H1	C C C T C G A T T A A A T A A T A T A A G A T T C T G A C T T T T A C C C C C T T C T C T G G G A T T A T T A A T T A T A G G A C T T T A T A A A G A A G G A G C G G G A A C G G G A T G A A C A G T A T A T C C A C C T T T A T C A A C G T T T T A T C A T T C A G G A C C T T C A G T A G A C T T A A C A A T T T T T T C T T T A C A C C T T G C A G G G A T T T C T T C A A T T T T A G G T G C C T T A A…
599	Tulancingo de Bravo (MX)	19	T. tabaci H1	C C C T C G A T T A A A T A A T A T A A G A T T C T G A C T T T T A C C C C C T T C T C T G G G A T T A T T A A T T A T A G G A C T T T A T A A A G A A G G A G C G G G A A C G G G A T G A A C A G T A T A T C C A C C T T T A T C A A C G T T T T A T C A T T C A G G A C C T T C A G T A G A C T T A A C A A T T T T T T C T T T A C A C C T T G C A G G G A T T T C T T C A A T T T T A G G T G C C T T A A…
600	Tulancingo de Bravo (MX)	19	T. tabaci H1	C C C T C G A T T A A A T A A T A T A A G A T T C T G A C T T T T A C C C C C T T C T C T G G G A T T A T T A A T T A T A G G A C T T T A T A A A G A A G G A G C G G G A A C G G G A T G A A C A G T A T A T C C A C C T T T A T C A A C G T T T T A T C A T T C A G G A C C T T C A G T A G A C T T A A C A A T T T T T T C T T T A C A C C T T G C A G G G A T T T C T T C A A T T T T A G G T G C C T T A A…
601	Tulancingo de Bravo (MX)	19	T. tabaci H1	C C C T C G A T T A A A T A A T A T A A G A T T C T G A C T T T T A C C C C C T T C T C T G G G A T T A T T A A T T A T A G G A C T T T A T A A A G A A G G A G C G G G A A C G G G A T G A A C A G T A T A T C C A C C T T T A T C A A C G T T T T A T C A T T C A G G A C C T T C A G T A G A C T T A A C A A T T T T T T C T T T A C A C C T T G C A G G G A T T T C T T C A A T T T T A G G T G C C T T A A…
602	Tulancingo de Bravo (MX)	19	T. tabaci H1	C C C T C G A T T A A A T A A T A T A A G A T T C T G A C T T T T A C C C C C T T C T C T G G G A T T A T T A A T T A T A G G A C T T T A T A A A G A A G G A G C G G G A A C G G G A T G A A C A G T A T A T C C A C C T T T A T C A A C G T T T T A T C A T T C A G G A C C T T C A G T A G A C T T A A C A A T T T T T T C T T T A C A C C T T G C A G G G A T T T C T T C A A T T T T A G G T G C C T T A A…
603	Tulancingo de Bravo (MX)	19	T. tabaci H1	C C C T C G A T T A A A T A A T A T A A G A T T C T G A C T T T T A C C C C C T T C T C T G G G A T T A T T A A T T A T A G G A C T T T A T A A A G A A G G A G C G G G A A C G G G A T G A A C A G T A T A T C C A C C T T T A T C A A C G T T T T A T C A T T C A G G A C C T T C A G T A G A C T T A A C A A T T T T T T C T T T A C A C C T T G C A G G G A T T T C T T C A A T T T T A G G T G C C T T A A…
604	Tulancingo de Bravo (MX)	19	T. tabaci H1	C C C T C G A T T A A A T A A T A T A A G A T T C T G A C T T T T A C C C C C T T C T C T G G G A T T A T T A A T T A T A G G A C T T T A T A A A G A A G G A G C G G G A A C G G G A T G A A C A G T A T A T C C A C C T T T A T C A A C G T T T T A T C A T T C A G G A C C T T C A G T A G A C T T A A C A A T T T T T T C T T T A C A C C T T G C A G G G A T T T C T T C A A T T T T A G G T G C C T T A A…
605	Tulancingo de Bravo (MX)	19	T. tabaci H1	C C C T C G A T T A A A T A A T A T A A G A T T C T G A C T T T T A C C C C C T T C T C T G G G A T T A T T A A T T A T A G G A C T T T A T A A A G A A G G A G C G G G A A C G G G A T G A A C A G T A T A T C C A C C T T T A T C A A C G T T T T A T C A T T C A G G A C C T T C A G T A G A C T T A A C A A T T T T T T C T T T A C A C C T T G C A G G G A T T T C T T C A A T T T T A G G T G C C T T A A…
606	Tulancingo de Bravo (MX)	19	T. tabaci H1	C C C T C G A T T A A A T A A T A T A A G A T T C T G A C T T T T A C C C C C T T C T C T G G G A T T A T T A A T T A T A G G A C T T T A T A A A G A A G G A G C G G G A A C G G G A T G A A C A G T A T A T C C A C C T T T A T C A A C G T T T T A T C A T T C A G G A C C T T C A G T A G A C T T A A C A A T T T T T T C T T T A C A C C T T G C A G G G A T T T C T T C A A T T T T A G G T G C C T T A A…
607	Tulancingo de Bravo (MX)	19	T. tabaci H1	C C C T C G A T T A A A T A A T A T A A G A T T C T G A C T T T T A C C C C C T T C T C T G G G A T T A T T A A T T A T A G G A C T T T A T A A A G A A G G A G C G G G A A C G G G A T G A A C A G T A T A T C C A C C T T T A T C A A C G T T T T A T C A T T C A G G A C C T T C A G T A G A C T T A A C A A T T T T T T C T T T A C A C C T T G C A G G G A T T T C T T C A A T T T T A G G T G C C T T A A…
608	Tulancingo de Bravo (MX)	19	T. tabaci H1	C C C T C G A T T A A A T A A T A T A A G A T T C T G A C T T T T A C C C C C T T C T C T G G G A T T A T T A A T T A T A G G A C T T T A T A A A G A A G G A G C G G G A A C G G G A T G A A C A G T A T A T C C A C C T T T A T C A A C G T T T T A T C A T T C A G G A C C T T C A G T A G A C T T A A C A A T T T T T T C T T T A C A C C T T G C A G G G A T T T C T T C A A T T T T A G G T G C C T T A A…
609	Tulancingo de Bravo (MX)	19	T. tabaci H1	C C C T C G A T T A A A T A A T A T A A G A T T C T G A C T T T T A C C C C C T T C T C T G G G A T T A T T A A T T A T A G G A C T T T A T A A A G A A G G A G C G G G A A C G G G A T G A A C A G T A T A T C C A C C T T T A T C A A C G T T T T A T C A T T C A G G A C C T T C A G T A G A C T T A A C A A T T T T T T C T T T A C A C C T T G C A G G G A T T T C T T C A A T T T T A G G T G C C T T A A…
610	Tulancingo de Bravo (MX)	19	T. tabaci H1	C C C T C G A T T A A A T A A T A T A A G A T T C T G A C T T T T A C C C C C T T C T C T G G G A T T A T T A A T T A T A G G A C T T T A T A A A G A A G G A G C G G G A A C G G G A T G A A C A G T A T A T C C A C C T T T A T C A A C G T T T T A T C A T T C A G G A C C T T C A G T A G A C T T A A C A A T T T T T T C T T T A C A C C T T G C A G G G A T T T C T T C A A T T T T A G G T G C C T T A A…
611	Tulancingo de Bravo (MX)	19	T. tabaci H1	C C C T C G A T T A A A T A A T A T A A G A T T C T G A C T T T T A C C C C C T T C T C T G G G A T T A T T A A T T A T A G G A C T T T A T A A A G A A G G A G C G G G A A C G G G A T G A A C A G T A T A T C C A C C T T T A T C A A C G T T T T A T C A T T C A G G A C C T T C A G T A G A C T T A A C A A T T T T T T C T T T A C A C C T T G C A G G G A T T T C T T C A A T T T T A G G T G C C T T A A…
