# Supplementary material for: Genetic diversity of thrips populations on Allium species around the world
Source: PLoS One. 2023 Aug 17;18(8):e0289984. doi: 10.1371/journal.pone.0289984 (PMC10434924; doi:10.1371/journal.pone.0289984)
Supplement: S3 Table — a) Thrips haplotypes frequencies considering all the thrips sequenced per sample. b) Thrips tabaci haplotype frequencies per sample considering only the T. tabaci in the samples that were originally composed by multiple thrips species. In all cases the frequencies are colored by conditional formatting from red to white in descendent order respectively. (XLSX) [file pone.0289984.s005.xlsx]

## Sheet: S3_Table
	a)	Locations																				b) Location samples with other spp. frequency of only T. Tabaci
	Haplotypes	De Kwakel	Krabbendam	Wageningen	Eyragues	Pulpi 11.19	Pulpi 01.20	Berurim	Huron	Tulancingo de Bravo	Bahía Blanca	Salto Grande	Progreso	Konan 08.08.19	Konan 12.09.19	Konan 26.09.19	Maewang	Sansai 21.01.20	Sansai 11.02.20	Sansai 03.03.20		Haplotypes	De Kwakel	Krabbendam	Pulpi 11.19	Sansai 21.01.20	Sansai 11.02.20
	T. tabaci H1	0.0909091		0.03125	0.37931				0.969697	1		0.0606061	0.6875	0.25	0.0606061	0.09375	0.454545		0.548387	0.407407		T. tabaci H1	0.09375				0.894737
	T. tabaci H2																0.454545			0.296296		T. tabaci H2
	T. tabaci H3	0.272727	0.46875										0.03125	0.0625								T. tabaci H3	0.28125	0.517241
	T. tabaci H4	0.606061	0.375					0.030303														T. tabaci H4	0.625	0.413793
	T. tabaci H5				0.448276	0.09375					0.0645161		0.0625		0.030303	0.0625						T. tabaci H5			0.0967742
	T. tabaci H6					0.03125		0.212121														T. tabaci H6			0.0322581
	T. tabaci H7				0.0689655	0.1875	0.606061	0.424242										0.0344828	0.0322581			T. tabaci H7			0.193548	0.2	0.0526316
	T. tabaci H8													0.4375	0.30303	0.34375						T. tabaci H8
	T. tabaci H9							0.181818							0.121212	0.09375						T. tabaci H9
	T. tabaci H10			0.03125			0.030303					0.333333		0.125	0.212121	0.09375						T. tabaci H10
	T. tabaci H11			0.09375								0.0606061										T. tabaci H11
	T. tabaci H12			0.09375																		T. tabaci H12
	T. tabaci H13			0.21875																		T. tabaci H13
	T. tabaci H14			0.03125								0.0909091										T. tabaci H14
	T. tabaci H15						0.0606061															T. tabaci H15
	T. tabaci H16											0.0606061										T. tabaci H16
	T. tabaci H17			0.0625																		T. tabaci H17
	T. tabaci H18			0.0625		0.1875	0.030303	0.0606061						0.0625	0.030303	0.03125						T. tabaci H18			0.193548
	T. tabaci H19							0.030303			0.16129	0.030303	0.09375			0.03125						T. tabaci H19
	T. tabaci H20										0.0322581				0.030303							T. tabaci H20
	T. tabaci H21										0.0645161											T. tabaci H21
	T. tabaci H22										0.0967742											T. tabaci H22
	T. tabaci H23					0.125	0.212121								0.030303	0.0625						T. tabaci H23			0.129032
	T. tabaci H24					0.03125	0.030303															T. tabaci H24			0.0322581
	T. tabaci H25			0.21875		0.03125																T. tabaci H25			0.0322581
	T. tabaci H26			0.125																		T. tabaci H26
	T. tabaci H27											0.030303	0.03125									T. tabaci H27
	T. tabaci H28					0.03125		0.0606061			0.483871	0.212121	0.0625		0.0909091	0.09375						T. tabaci H28			0.0322581
	T. tabaci H29														0.0606061	0.03125						T. tabaci H29
	T. tabaci H30					0.0625																T. tabaci H30			0.0645161
	T. tabaci H31										0.0645161											T. tabaci H31
	T. tabaci H32															0.0625						T. tabaci H32
	T. tabaci H33											0.0606061										T. tabaci H33
	T. tabaci H34																	0.0344828	0.0322581			T. tabaci H34				0.2	0.0526316
	T. tabaci H35					0.03125	0.030303															T. tabaci H35			0.0322581
	T. tabaci H36		0.0625		0.0344828								0.03125	0.0625								T. tabaci H36		0.0689655
	T. tabaci H37																			0.111111		T. tabaci H37
	T. tabaci H38																0.0606061					T. tabaci H38
	T. tabaci H39																			0.111111		T. tabaci H39
	T. tabaci HU40								0.030303													T. tabaci HU40
	T. tabaci HU41																			0.037037		T. tabaci HU41
	T. tabaci HU42																0.030303					T. tabaci HU42
	T. tabaci HU43																			0.037037		T. tabaci HU43
	T. tabaci HU44											0.030303										T. tabaci HU44
	T. tabaci HU45					0.03125																T. tabaci HU45			0.0322581
	T. tabaci HU46														0.030303							T. tabaci HU46
	T. tabaci HU47				0.0344828																	T. tabaci HU47
	T. tabaci HU48																	0.0344828				T. tabaci HU48				0.2
	T. tabaci HU49					0.03125																T. tabaci HU49			0.0322581
	T. tabaci HU50			0.03125																		T. tabaci HU50
	T. tabaci HU51											0.030303										T. tabaci HU51
	T. tabaci HU52					0.03125																T. tabaci HU52			0.0322581
	T. tabaci HU53																	0.0344828				T. tabaci HU53				0.2
	T. tabaci HU54										0.0322581											T. tabaci HU54
	T. tabaci HU55					0.03125																T. tabaci HU55			0.0322581
	T. tabaci HU56					0.03125																T. tabaci HU56			0.0322581
	T. tabaci HU57				0.0344828																	T. tabaci HU57
	T. tabaci HU58																	0.0344828				T. tabaci HU58				0.2
	S. dorsalis H1																	0.172414	0.0322581			Accumulated frequency	1	1	1	1	1
	S. dorsalis H2																	0.137931
	S. dorsalis H3																	0.206897
	S. dorsalis HU4																	0.0344828
	S. dorsalis HU5																	0.0344828
	S. dorsalis HU6																	0.0344828
	S. dorsalis HU7																	0.0344828
	S. dorsalis HU8																	0.0344828
	S. dorsalis HU9																	0.0344828
	S. dorsalis HU10																	0.0344828
	S. dorsalis HU11																	0.0344828
	S. dorsalis HU12																	0.0344828
	F. occidentalis H1		0.0625
	F. occidentalis H2		0.03125			0.03125
	F. tenuicornis H1	0.030303
	F. intonsa H1																		0.0322581
	F. intonsa H2																		0.0645161
	T. palmi H1																		0.129032
	T. palmi H2																		0.0645161
	T. palmi H3																		0.0645161
	Accumulated frequency	1	1	1	1	1	1	1	1	1	1	1	1	1	1	1	1	1	1	1
